# Supplementary material for: Risk factors for tuberculosis: A case–control study in Addis Ababa, Ethiopia
Source: PLoS One. 2019 Apr 2;14(4):e0214235. doi: 10.1371/journal.pone.0214235 (PMC6445425; doi:10.1371/journal.pone.0214235)
Supplement: S1 File — (XLSX) [file pone.0214235.s001.xlsx]

## Sheet: Data
Seri_No	Sex	Q103marital_Status	Q104educ_Status	Q105occupat	Q201whomlivewith	Q202livecongregated	Q203familsize	Q204income	Q205numrooms	Q207numbwindows	Q208ferqwindowpen	Q209housemebertb	Q211workplacetb	Q301smoke	Q302smoke_Num	Q303alcohol	Q304ifsohowoften	Q501past_Chronic	Q503vaccinated	Q504visithealthfac	Q507howmanytimesvist	Q508admitted	Q510howlongadmitted	Haveyouheardofadiseasecalledtube	Q1002symptbcough	Q1002symptbweightloss	Q1002symptbnightsweat	Q1002symptbsputum	Q1002symptbweakness	Q1002symptbfever	Q1002symptbbloodsputum	Q1002transmission	Q1004tbcurable
1	1-Male	1-Married	3-Elementary (1-8)	3-Merchant	1-Family members (parents, siblings, children)	2-No	4	1-below 1000	1	2-One	2-Half day	2-No	2-No	2-No		1-Yes	5-Rarely	2-No	2-No	1-Yes	2-two-five	2-No		2-No	Unchecked	Unchecked	Unchecked	Unchecked	Unchecked	Unchecked	Unchecked		2-No
2	1-Male	1-Married	1-Illiterate	7-Other (specify) :	1-Family members (parents, siblings, children)	2-No	5	1-below 1000	1	1-No window		2-No	2-No	2-No		2-No		1-Yes	2-No	1-Yes	1-one	2-No		1- Yes	Checked	Unchecked	Unchecked	Checked	Unchecked	Unchecked	Checked	1-Breath	1-Yes
3	1-Male	2-Unmarried	1-Illiterate	7-Other (specify) :	5-Other (specify) :	1-Yes	2	1-below 1000	1	2-One	3-2-3 hours	2-No		2-No		1-Yes	2-Twice per week	2-No	2-No	1-Yes	2-two-five	2-No		1- Yes	Checked	Checked	Checked	Unchecked	Unchecked	Checked	Unchecked	1-Breath	2-No
4	1-Male	2-Unmarried	3-Elementary (1-8)	3-Merchant	1-Family members (parents, siblings, children)	1-Yes	3	2-1000-2000	1	1-No window	1-Whole day	2-No	2-No	2-No		1-Yes	5-Rarely	2-No	2-No	1-Yes	3-above fiev	1-Yes	4	1- Yes	Checked	Unchecked	Unchecked	Unchecked	Unchecked	Unchecked	Unchecked	1-Breath	1-Yes
5	1-Male	2-Unmarried	3-Elementary (1-8)	7-Other (specify) :	2-Alone	1-Yes	1	1-below 1000	1	1-No window		2-No	2-No	1-Yes	2/6/2010	1-Yes	1-Daily	2-No	2-No	1-Yes	3-above fiev	2-No		2-No	Unchecked	Unchecked	Unchecked	Unchecked	Unchecked	Unchecked	Unchecked		2-No
6	2-Female	1-Married	3-Elementary (1-8)	6-Housewife	1-Family members (parents, siblings, children)	2-No	7	above 3000	3	4-Three	2-Half day	2-No		2-No		2-No		2-No	2-No	1-Yes	2-two-five	1-Yes	40	1- Yes	Checked	Unchecked	Unchecked	Unchecked	Unchecked	Checked	Unchecked	1-Breath	1-Yes
7	1-Male	2-Unmarried	5-College or more	2-Civil servant other than health worker:	1-Family members (parents, siblings, children)	2-No	6	3-2000-3000	6	2-One	3-2-3 hours	1- Yes		1-Yes	2/6/2010	2-No		2-No	1-Yes	1-Yes	2-two-five	2-No		1- Yes	Checked	Unchecked	Unchecked	Unchecked	Checked	Unchecked	Unchecked	1-Breath	1-Yes
8	2-Female	1-Married	4-Secondary school (9-12)	6-Housewife	1-Family members (parents, siblings, children)	2-No	5	1-below 1000	6	5-More than three	1-Whole day	2-No	2-No	2-No		2-No		2-No	1-Yes	1-Yes	2-two-five	2-No		1- Yes	Checked	Unchecked	Unchecked	Unchecked	Unchecked	Unchecked	Unchecked		2-No
9	1-Male	2-Unmarried	3-Elementary (1-8)	7-Other (specify) :	5-Other (specify) :	2-No	1	2-1000-2000	2	3-Two	4-Never	2-No		1-Yes	1-Less than 5	1-Yes	1-Daily	2-No	2-No	1-Yes	3-above fiev	2-No		1- Yes	Checked	Unchecked	Unchecked	Unchecked	Unchecked	Unchecked	Unchecked	3-By Agent	2-No
10	1-Male	4-Divorced	4-Secondary school (9-12)	6-Housewife	1-Family members (parents, siblings, children)	2-No	7	1-below 1000	1	1-No window		2-No		2-No		2-No		2-No	1-Yes	2-No		2-No		1- Yes	Checked	Unchecked	Unchecked	Unchecked	Unchecked	Unchecked	Unchecked	4-Other	2-No
11	2-Female	4-Divorced	1-Illiterate	5-Unemployed	1-Family members (parents, siblings, children)	2-No	5	2-1000-2000	1	2-One	1-Whole day	2-No		2-No		2-No		2-No	2-No	1-Yes	2-two-five	2-No		1- Yes	Unchecked	Unchecked	Unchecked	Unchecked	Unchecked	Checked	Unchecked	1-Breath	1-Yes
12	1-Male	2-Unmarried	5-College or more	5-Unemployed	1-Family members (parents, siblings, children)	1-Yes	4	2-1000-2000	2	1-No window		1- Yes	2-No	2-No		2-No		1-Yes	2-No	1-Yes	3-above fiev	2-No		1- Yes	Checked	Checked	Checked	Checked	Checked	Unchecked	Checked	1-Breath	1-Yes
13	1-Male	1-Married	3-Elementary (1-8)	2-Civil servant other than health worker:	1-Family members (parents, siblings, children)	2-No	3	2-1000-2000	1	2-One	2-Half day	2-No		2-No		2-No		2-No	2-No	1-Yes	1-one	2-No		1- Yes	Unchecked	Unchecked	Unchecked	Unchecked	Unchecked	Unchecked	Unchecked	1-Breath	2-No
14	1-Male	2-Unmarried	4-Secondary school (9-12)	3-Merchant	1-Family members (parents, siblings, children)	2-No	3	above 3000	12	5-More than three	2-Half day	2-No	2-No	2-No		2-No		1-Yes	1-Yes	1-Yes	3-above fiev	1-Yes	12	2-No	Unchecked	Unchecked	Unchecked	Unchecked	Unchecked	Unchecked	Unchecked		2-No
15	1-Male	1-Married	4-Secondary school (9-12)	3-Merchant	1-Family members (parents, siblings, children)	2-No	1	3-2000-3000	1	1-No window		2-No	2-No	2-No		2-No		2-No	2-No	1-Yes	2-two-five	2-No		1- Yes	Checked	Unchecked	Unchecked	Checked	Unchecked	Unchecked	Unchecked	1-Breath	1-Yes
16	1-Male	1-Married	1-Illiterate	2-Civil servant other than health worker:	2-Alone	2-No	1	1-below 1000	1	5-More than three	2-Half day	2-No	2-No	2-No		2-No		2-No	2-No	2-No		2-No		1- Yes	Checked	Unchecked	Unchecked	Unchecked	Unchecked	Unchecked	Checked	4-Other	1-Yes
17	2-Female	1-Married	3-Elementary (1-8)	7-Other (specify) :	1-Family members (parents, siblings, children)	2-No	1	3-2000-3000	1	2-One	4-Never	2-No	1-Yes	2-No		2-No		2-No	2-No	1-Yes	2-two-five	2-No		1- Yes	Checked	Unchecked	Unchecked	Unchecked	Unchecked	Unchecked	Unchecked	1-Breath	1-Yes
18	1-Male	2-Unmarried	3-Elementary (1-8)	3-Merchant	3-Congregate settings	1-Yes	10	1-below 1000	1	1-No window		2-No	1-Yes	2-No		2-No		2-No	2-No	2-No		2-No		2-No	Unchecked	Unchecked	Unchecked	Unchecked	Unchecked	Unchecked	Unchecked		2-No
19	1-Male	1-Married	3-Elementary (1-8)	3-Merchant	1-Family members (parents, siblings, children)	2-No	1	1-below 1000	1	1-No window	2-Half day	2-No	2-No	1-Yes	3/10/2020	2-No		2-No	1-Yes	1-Yes	3-above fiev	2-No		1- Yes	Checked	Checked	Unchecked	Unchecked	Checked	Unchecked	Unchecked	1-Breath	1-Yes
20	2-Female	3-Widowed	1-Illiterate	5-Unemployed	1-Family members (parents, siblings, children)	2-No	7	1-below 1000	2	2-One	1-Whole day	1- Yes	2-No	2-No		2-No		2-No	1-Yes	1-Yes	3-above fiev	2-No		1- Yes	Checked	Unchecked	Unchecked	Unchecked	Checked	Unchecked	Unchecked	1-Breath	1-Yes
21	1-Male	1-Married	3-Elementary (1-8)	2-Civil servant other than health worker:	1-Family members (parents, siblings, children)	1-Yes	1	2-1000-2000	1	1-No window		2-No	1-Yes	2-No		1-Yes	2-Twice per week	1-Yes	2-No	2-No		2-No		1- Yes	Checked	Unchecked	Unchecked	Checked	Unchecked	Unchecked	Unchecked	1-Breath	1-Yes
22	2-Female	1-Married	1-Illiterate	6-Housewife	1-Family members (parents, siblings, children)	2-No	3	2-1000-2000	1	1-No window	4-Never	2-No	2-No	2-No		2-No		2-No	2-No	1-Yes	2-two-five	2-No		2-No	Unchecked	Unchecked	Unchecked	Unchecked	Unchecked	Unchecked	Unchecked		2-No
23	1-Male	2-Unmarried	4-Secondary school (9-12)	2-Civil servant other than health worker:	1-Family members (parents, siblings, children)	2-No	4	above 3000	6	4-Three	2-Half day	2-No	1-Yes	1-Yes	4-More than 20	1-Yes	2-Twice per week	2-No	2-No	1-Yes	2-two-five	2-No		1- Yes	Checked	Checked	Checked	Checked	Checked	Checked	Checked	1-Breath	1-Yes
24	1-Male	2-Unmarried	5-College or more	2-Civil servant other than health worker:	2-Alone	1-Yes	0	2-1000-2000	1	1-No window		1- Yes	1-Yes	2-No		2-No		1-Yes	2-No	1-Yes	1-one	2-No		1- Yes	Unchecked	Unchecked	Unchecked	Unchecked	Unchecked	Checked	Unchecked	1-Breath	2-No
25	2-Female	2-Unmarried	5-College or more	5-Unemployed	1-Family members (parents, siblings, children)	2-No	6	above 3000	3	2-One	1-Whole day	1- Yes	2-No	2-No		2-No		2-No	2-No	1-Yes	2-two-five	2-No		1- Yes	Checked	Checked	Checked	Checked	Checked	Checked	Unchecked	1-Breath	1-Yes
26	1-Male	1-Married	3-Elementary (1-8)	7-Other (specify) :	1-Family members (parents, siblings, children)	2-No	6	1-below 1000	2	1-No window		2-No	2-No	2-No		1-Yes	5-Rarely	2-No	2-No	1-Yes	1-one	2-No		1- Yes	Checked	Unchecked	Checked	Checked	Checked	Unchecked	Unchecked	1-Breath	1-Yes
27	2-Female	1-Married	3-Elementary (1-8)	3-Merchant	5-Other (specify) :	2-No	7	above 3000	1	1-No window		2-No	2-No	2-No		1-Yes	4-on average once per month	2-No	2-No	1-Yes	1-one	2-No		1- Yes	Checked	Checked	Checked	Checked	Unchecked	Unchecked	Unchecked	1-Breath	1-Yes
28	2-Female	2-Unmarried	4-Secondary school (9-12)	4-Student	1-Family members (parents, siblings, children)	2-No	1	2-1000-2000	1	1-No window		2-No	2-No	2-No		2-No		2-No	2-No	1-Yes	1-one	2-No		1- Yes	Checked	Checked	Checked	Unchecked	Checked	Unchecked	Unchecked	1-Breath	1-Yes
29	2-Female	4-Divorced	3-Elementary (1-8)	3-Merchant	1-Family members (parents, siblings, children)	2-No	2	3-2000-3000	1	1-No window		2-No	2-No	2-No		2-No		2-No	2-No	2-No		2-No		1- Yes	Checked	Checked	Checked	Checked	Checked	Checked	Unchecked	1-Breath	1-Yes
30	1-Male	2-Unmarried	3-Elementary (1-8)	3-Merchant	2-Alone	1-Yes	0	2-1000-2000	1	1-No window		2-No	2-No	1-Yes	4-More than 20	1-Yes	5-Rarely	2-No	2-No	1-Yes	2-two-five	2-No	170	1- Yes	Checked	Checked	Checked	Checked	Checked	Checked	Checked	1-Breath	1-Yes
31	1-Male	2-Unmarried	4-Secondary school (9-12)	7-Other (specify) :	1-Family members (parents, siblings, children)	2-No	1	2-1000-2000	1	2-One	3-2-3 hours	2-No	2-No	2-No		2-No		2-No	2-No	2-No		2-No		2-No	Unchecked	Unchecked	Unchecked	Unchecked	Unchecked	Unchecked	Unchecked		2-No
32	1-Male	2-Unmarried	3-Elementary (1-8)	7-Other (specify) :	2-Alone	2-No	0	2-1000-2000	1	1-No window		2-No	2-No	1-Yes	1-Less than 5	1-Yes	5-Rarely	2-No	2-No	2-No		1-Yes	180	1- Yes	Checked	Checked	Checked	Checked	Checked	Unchecked	Unchecked	1-Breath	1-Yes
33	1-Male	1-Married	3-Elementary (1-8)	7-Other (specify) :	1-Family members (parents, siblings, children)	2-No	5	1-below 1000	2	1-No window		1- Yes	2-No	2-No		1-Yes	5-Rarely	2-No	2-No	2-No		2-No		1- Yes	Checked	Unchecked	Unchecked	Unchecked	Unchecked	Unchecked	Unchecked	1-Breath	1-Yes
34	1-Male	1-Married	3-Elementary (1-8)	3-Merchant	1-Family members (parents, siblings, children)	2-No	1	above 3000	1	2-One	3-2-3 hours	2-No	2-No	2-No		1-Yes	1-Daily	1-Yes	2-No	1-Yes	2-two-five	1-Yes	3	1- Yes	Checked	Checked	Unchecked	Checked	Unchecked	Unchecked	Unchecked	1-Breath	1-Yes
35	1-Male	3-Widowed	3-Elementary (1-8)	2-Civil servant other than health worker:	1-Family members (parents, siblings, children)	2-No	2	above 3000	4	5-More than three	1-Whole day	2-No	2-No	2-No		2-No		2-No	2-No	1-Yes	1-one	2-No		1- Yes	Checked	Unchecked	Unchecked	Checked	Checked	Unchecked	Unchecked	1-Breath	1-Yes
36	2-Female	2-Unmarried	4-Secondary school (9-12)	5-Unemployed	1-Family members (parents, siblings, children)	2-No	9	above 3000	3	1-No window		1- Yes		2-No		2-No		2-No	2-No	2-No		1-Yes	7	1- Yes	Checked	Checked	Checked	Checked	Checked	Unchecked	Unchecked	1-Breath	1-Yes
37	2-Female	2-Unmarried	2-Read and write local language	4-Student	1-Family members (parents, siblings, children)	2-No	6	1-below 1000	2	1-No window	1-Whole day	2-No		2-No		2-No		2-No	2-No	2-No		2-No		1- Yes	Checked	Checked	Checked	Checked	Checked	Unchecked	Checked	1-Breath	1-Yes
38	2-Female	2-Unmarried	4-Secondary school (9-12)	4-Student	1-Family members (parents, siblings, children)	2-No	5	3-2000-3000	3	1-No window		2-No		2-No		2-No		2-No	2-No	2-No		2-No		1- Yes	Checked	Unchecked	Unchecked	Checked	Checked	Unchecked	Unchecked	1-Breath	1-Yes
39	2-Female	2-Unmarried	4-Secondary school (9-12)	3-Merchant	1-Family members (parents, siblings, children)	2-No	1	2-1000-2000	2	3-Two	1-Whole day	2-No	2-No	2-No		2-No		2-No	1-Yes	2-No		2-No		1- Yes	Unchecked	Unchecked	Unchecked	Unchecked	Unchecked	Unchecked	Unchecked	1-Breath	1-Yes
40	1-Male	2-Unmarried	3-Elementary (1-8)	3-Merchant	1-Family members (parents, siblings, children)	2-No	7	3-2000-3000	1	2-One	2-Half day	2-No	2-No	2-No		2-No		2-No	2-No	2-No		2-No		1- Yes	Checked	Unchecked	Checked	Checked	Unchecked	Unchecked	Unchecked	1-Breath	1-Yes
41	2-Female	1-Married	4-Secondary school (9-12)	3-Merchant	1-Family members (parents, siblings, children)	2-No	2	above 3000	1	1-No window		2-No	2-No	2-No		1-Yes	5-Rarely	1-Yes	1-Yes	1-Yes	3-above fiev	1-Yes	30	1- Yes	Checked	Checked	Checked	Unchecked	Unchecked	Unchecked	Unchecked	1-Breath	1-Yes
43	2-Female	1-Married	4-Secondary school (9-12)	3-Merchant	1-Family members (parents, siblings, children)	2-No	2	3-2000-3000	5	5-More than three	2-Half day	1- Yes	2-No	2-No		2-No		2-No	1-Yes	1-Yes	3-above fiev	1-Yes		1- Yes	Checked	Checked	Unchecked	Unchecked	Unchecked	Unchecked	Unchecked	1-Breath	1-Yes
44	2-Female	2-Unmarried	5-College or more	2-Civil servant other than health worker:	1-Family members (parents, siblings, children)	2-No	5	3-2000-3000	4	5-More than three	2-Half day	1- Yes	1-Yes	1-Yes	2/6/2010	1-Yes	5-Rarely	1-Yes	1-Yes	1-Yes	2-two-five	2-No		1- Yes	Checked	Checked	Checked	Checked	Checked	Checked	Checked	1-Breath	1-Yes
45	2-Female	4-Divorced	2-Read and write local language	5-Unemployed	1-Family members (parents, siblings, children)	2-No	1	3-2000-3000	1	4-Three	4-Never	2-No	2-No	2-No		2-No		2-No	2-No	1-Yes	2-two-five	1-Yes	21	1- Yes	Checked	Unchecked	Unchecked	Unchecked	Unchecked	Unchecked	Unchecked	1-Breath	2-No
46	1-Male	2-Unmarried	3-Elementary (1-8)	7-Other (specify) :	2-Alone	2-No	8	above 3000	1	1-No window		1- Yes	2-No	2-No		2-No		2-No	1-Yes	1-Yes	2-two-five	2-No		1- Yes	Checked	Unchecked	Unchecked	Unchecked	Unchecked	Unchecked	Checked	1-Breath	1-Yes
47	1-Male	1-Married	3-Elementary (1-8)	3-Merchant	1-Family members (parents, siblings, children)	1-Yes	1	1-below 1000	1	3-Two	1-Whole day	2-No	2-No	2-No		1-Yes	1-Daily	2-No	2-No	2-No		2-No		1- Yes	Checked	Checked	Checked	Checked	Checked	Checked	Checked	1-Breath	1-Yes
48	2-Female	2-Unmarried	5-College or more	4-Student	1-Family members (parents, siblings, children)	2-No	10	above 3000	6	5-More than three	1-Whole day	2-No	2-No	2-No		2-No		2-No	2-No	1-Yes	2-two-five	2-No	1.6	2-No	Checked	Checked	Checked	Checked	Unchecked	Unchecked	Unchecked	1-Breath	1-Yes
49	1-Male	2-Unmarried	4-Secondary school (9-12)	3-Merchant	1-Family members (parents, siblings, children)	2-No	1	above 3000	1	2-One	1-Whole day	2-No	2-No	2-No		2-No		2-No	1-Yes	1-Yes	2-two-five	2-No	1.76	1- Yes	Checked	Unchecked	Unchecked	Checked	Checked	Checked	Checked	1-Breath	1-Yes
50	1-Male	2-Unmarried	3-Elementary (1-8)	7-Other (specify) :	1-Family members (parents, siblings, children)	2-No	3	above 3000	1	2-One	2-Half day	2-No	2-No	2-No		2-No		2-No	2-No	1-Yes	2-two-five	2-No	1.66	2-No	Unchecked	Unchecked	Unchecked	Unchecked	Unchecked	Unchecked	Unchecked		2-No
51	2-Female	1-Married	1-Illiterate	6-Housewife	1-Family members (parents, siblings, children)	2-No	0	2-1000-2000	1	1-No window		2-No	2-No	2-No		2-No		1-Yes	2-No	1-Yes	2-two-five	2-No		1- Yes	Checked	Checked	Checked	Checked	Unchecked	Unchecked	Checked	1-Breath	1-Yes
52	1-Male	2-Unmarried	4-Secondary school (9-12)	3-Merchant	1-Family members (parents, siblings, children)	2-No	5	above 3000	1	1-No window		2-No	2-No	1-Yes	3/10/2020	1-Yes	1-Daily	2-No	1-Yes	1-Yes	2-two-five	2-No		1- Yes	Checked	Checked	Checked	Checked	Checked	Checked	Unchecked	1-Breath	1-Yes
53	2-Female	2-Unmarried	4-Secondary school (9-12)	7-Other (specify) :	2-Alone	1-Yes	0	2-1000-2000	1	1-No window		1- Yes	2-No	2-No		2-No		2-No	2-No	1-Yes	2-two-five	2-No		1- Yes	Checked	Checked	Checked	Checked	Checked	Unchecked	Checked	1-Breath	1-Yes
54	2-Female	2-Unmarried	4-Secondary school (9-12)	7-Other (specify) :	1-Family members (parents, siblings, children)	2-No	1	1-below 1000	1	5-More than three	1-Whole day	2-No		2-No		2-No		2-No	2-No	2-No		2-No		1- Yes	Checked	Unchecked	Unchecked	Unchecked	Unchecked	Unchecked	Unchecked	1-Breath	1-Yes
55	1-Male	1-Married	1-Illiterate	5-Unemployed	1-Family members (parents, siblings, children)	2-No	3	2-1000-2000	2	1-No window		2-No	2-No	2-No		2-No		1-Yes	1-Yes	1-Yes	2-two-five	2-No		1- Yes	Checked	Checked	Checked	Checked	Unchecked	Unchecked	Checked	1-Breath	1-Yes
56	1-Male	4-Divorced	4-Secondary school (9-12)	5-Unemployed	1-Family members (parents, siblings, children)	2-No	3	3-2000-3000	2	2-One	1-Whole day	1- Yes	2-No	1-Yes	1-Less than 5	1-Yes	3-on average once per week	2-No	1-Yes	1-Yes	2-two-five	2-No		1- Yes	Checked	Unchecked	Unchecked	Checked	Unchecked	Unchecked	Unchecked	1-Breath	1-Yes
57	2-Female	2-Unmarried	2-Read and write local language	5-Unemployed	1-Family members (parents, siblings, children)	2-No	3	2-1000-2000	2	2-One	4-Never	2-No	2-No	2-No		2-No		2-No	1-Yes	1-Yes	2-two-five	2-No		1- Yes	Unchecked	Unchecked	Checked	Checked	Unchecked	Unchecked	Unchecked	1-Breath	1-Yes
58	1-Male	2-Unmarried	3-Elementary (1-8)	7-Other (specify) :	2-Alone	2-No	0	2-1000-2000	1	1-No window		2-No	1-Yes	1-Yes	2/6/2010	1-Yes	2-Twice per week	2-No	2-No	1-Yes	2-two-five	2-No		1- Yes	Checked	Checked	Checked	Checked	Unchecked	Checked	Unchecked	1-Breath	1-Yes
59	2-Female	2-Unmarried	4-Secondary school (9-12)	2-Civil servant other than health worker:	1-Family members (parents, siblings, children)	2-No	2	3-2000-3000	2	3-Two	3-2-3 hours	2-No	1-Yes	2-No		2-No		2-No	1-Yes	1-Yes	1-one	2-No		1- Yes	Checked	Checked	Checked	Checked	Checked	Unchecked	Checked	1-Breath	1-Yes
60	2-Female	2-Unmarried	3-Elementary (1-8)	7-Other (specify) :	1-Family members (parents, siblings, children)	2-No	1	1-below 1000	1	2-One	2-Half day	2-No	2-No	2-No		2-No		2-No	2-No	1-Yes	2-two-five	2-No		1- Yes	Unchecked	Unchecked	Unchecked	Unchecked	Checked	Checked	Unchecked	1-Breath	1-Yes
61	2-Female	3-Widowed	1-Illiterate	5-Unemployed	1-Family members (parents, siblings, children)	2-No	1	1-below 1000	2	3-Two	1-Whole day	2-No	2-No	2-No		2-No		1-Yes	2-No	1-Yes	2-two-five	2-No		2-No	Unchecked	Unchecked	Unchecked	Unchecked	Unchecked	Unchecked	Unchecked		2-No
62	2-Female	2-Unmarried	4-Secondary school (9-12)	4-Student	1-Family members (parents, siblings, children)	2-No	5	above 3000	4	5-More than three	2-Half day	2-No	2-No	1-Yes	4-More than 20	1-Yes	3-on average once per week	2-No	2-No	1-Yes	2-two-five	2-No		1- Yes	Checked	Unchecked	Unchecked	Unchecked	Unchecked	Unchecked	Unchecked	1-Breath	1-Yes
63	1-Male	1-Married	3-Elementary (1-8)	7-Other (specify) :	2-Alone	2-No	1	2-1000-2000	1	2-One		2-No	2-No	2-No		2-No		2-No	1-Yes	1-Yes	2-two-five	2-No		1- Yes	Unchecked	Unchecked	Unchecked	Unchecked	Unchecked	Unchecked	Unchecked	4-Other	2-No
64	1-Male	2-Unmarried	3-Elementary (1-8)	4-Student	1-Family members (parents, siblings, children)	1-Yes	4	2-1000-2000	1	1-No window		2-No	2-No	2-No		2-No		2-No	2-No	1-Yes	1-one	1-Yes		1- Yes	Checked	Unchecked	Checked	Unchecked	Unchecked	Unchecked	Unchecked	1-Breath	1-Yes
65	1-Male	2-Unmarried	4-Secondary school (9-12)	3-Merchant	1-Family members (parents, siblings, children)	2-No	3	3-2000-3000	1	1-No window		2-No	2-No	2-No		1-Yes	5-Rarely	2-No	1-Yes	1-Yes	2-two-five	2-No		1- Yes	Checked	Unchecked	Checked	Checked	Unchecked	Unchecked	Unchecked	1-Breath	1-Yes
66	1-Male	2-Unmarried	3-Elementary (1-8)	7-Other (specify) :	2-Alone	1-Yes	8	2-1000-2000	1	2-One	4-Never	2-No	2-No	2-No		1-Yes	3-on average once per week	2-No	1-Yes	1-Yes	3-above fiev	2-No		1- Yes	Checked	Unchecked	Unchecked	Unchecked	Unchecked	Unchecked	Unchecked	1-Breath	1-Yes
67	1-Male	2-Unmarried	3-Elementary (1-8)	7-Other (specify) :	2-Alone	1-Yes	0	2-1000-2000	1	2-One	1-Whole day	2-No	2-No	2-No		1-Yes	1-Daily	1-Yes	2-No	2-No		1-Yes	15	1- Yes	Unchecked	Unchecked	Unchecked	Unchecked	Unchecked	Unchecked	Unchecked	1-Breath	2-No
68	1-Male	2-Unmarried	4-Secondary school (9-12)	5-Unemployed	1-Family members (parents, siblings, children)	2-No	3	2-1000-2000	1	1-No window	1-Whole day	2-No	2-No	2-No		2-No		1-Yes	1-Yes	1-Yes	2-two-five	1-Yes	150	1- Yes	Checked	Unchecked	Checked	Unchecked	Unchecked	Unchecked	Unchecked	1-Breath	1-Yes
69	1-Male	3-Widowed	1-Illiterate	2-Civil servant other than health worker:	1-Family members (parents, siblings, children)	2-No	1	2-1000-2000	1	1-No window	4-Never	2-No	2-No	2-No		2-No		2-No	2-No	1-Yes	1-one	2-No		1- Yes	Unchecked	Unchecked	Unchecked	Checked	Checked	Unchecked	Unchecked	1-Breath	1-Yes
70	1-Male	1-Married	1-Illiterate	3-Merchant	1-Family members (parents, siblings, children)	1-Yes	3	above 3000	3	2-One	3-2-3 hours	2-No	2-No	2-No		1-Yes	4-on average once per month	1-Yes	2-No	1-Yes	3-above fiev	2-No		1- Yes	Checked	Unchecked	Checked	Unchecked	Checked	Unchecked	Unchecked		1-Yes
71	1-Male	2-Unmarried	4-Secondary school (9-12)	2-Civil servant other than health worker:	2-Alone	2-No	0	above 3000	1	1-No window	4-Never	2-No	2-No	2-No		2-No		2-No	2-No	2-No		2-No		1- Yes	Checked	Unchecked	Checked	Checked	Checked	Unchecked	Unchecked	1-Breath	1-Yes
72	2-Female	1-Married	1-Illiterate	6-Housewife	1-Family members (parents, siblings, children)	2-No	3	3-2000-3000	1	2-One	4-Never	2-No	2-No	2-No		2-No		2-No	2-No	1-Yes	1-one	2-No		1- Yes	Checked	Unchecked	Unchecked	Checked	Unchecked	Checked	Unchecked	1-Breath	1-Yes
73	2-Female	1-Married	4-Secondary school (9-12)	3-Merchant	1-Family members (parents, siblings, children)	2-No	1	above 3000	2	2-One	3-2-3 hours	2-No	2-No	2-No		2-No		1-Yes	1-Yes	1-Yes	2-two-five	2-No		1- Yes	Checked	Unchecked	Checked	Checked	Checked	Checked	Unchecked	1-Breath	1-Yes
74	1-Male	2-Unmarried	2-Read and write local language	7-Other (specify) :	5-Other (specify) :	1-Yes	2	2-1000-2000	1	2-One	4-Never	2-No	2-No	2-No		2-No		2-No	2-No	2-No		2-No		1- Yes	Checked	Unchecked	Checked	Checked	Unchecked	Checked	Unchecked	1-Breath	1-Yes
75	2-Female	1-Married	1-Illiterate	6-Housewife	1-Family members (parents, siblings, children)	2-No	5	3-2000-3000	1	2-One	2-Half day	2-No	2-No	2-No		2-No	5-Rarely	1-Yes	2-No	1-Yes	1-one	1-Yes	7	2-No	Unchecked	Unchecked	Unchecked	Unchecked	Unchecked	Unchecked	Unchecked	4-Other	2-No
76	1-Male	1-Married	1-Illiterate	7-Other (specify) :	1-Family members (parents, siblings, children)	2-No	2	1-below 1000	1	3-Two	1-Whole day	2-No	2-No	2-No		1-Yes	5-Rarely	2-No	2-No	1-Yes	2-two-five	2-No		1- Yes	Unchecked	Unchecked	Unchecked	Unchecked	Unchecked	Unchecked	Unchecked	4-Other	1-Yes
77	1-Male	1-Married	1-Illiterate	3-Merchant	1-Family members (parents, siblings, children)	2-No	2	above 3000	2	2-One	1-Whole day	2-No	2-No	2-No		2-No		1-Yes	2-No	1-Yes	2-two-five	2-No		1- Yes	Checked	Checked	Unchecked	Unchecked	Unchecked	Unchecked	Unchecked	1-Breath	1-Yes
78	1-Male	2-Unmarried	3-Elementary (1-8)	7-Other (specify) :	3-Congregate settings	2-No	5	1-below 1000	1	2-One	3-2-3 hours	2-No	2-No	2-No		1-Yes	2-Twice per week	2-No	2-No	2-No		2-No		2-No	Unchecked	Unchecked	Unchecked	Unchecked	Unchecked	Unchecked	Unchecked		2-No
79	1-Male	2-Unmarried	3-Elementary (1-8)	7-Other (specify) :	2-Alone	2-No	7	2-1000-2000	1	1-No window	3-2-3 hours	2-No	1-Yes	2-No		1-Yes	5-Rarely	2-No	1-Yes	2-No		2-No		1- Yes	Checked	Unchecked	Unchecked	Checked	Checked	Checked	Unchecked	1-Breath	1-Yes
80	1-Male	2-Unmarried	3-Elementary (1-8)	7-Other (specify) :	1-Family members (parents, siblings, children)	2-No	2	2-1000-2000	2	2-One	1-Whole day	2-No	2-No	2-No		2-No		1-Yes	2-No	1-Yes	2-two-five	2-No		1- Yes	Checked	Checked	Unchecked	Checked	Unchecked	Checked	Unchecked	1-Breath	1-Yes
81	2-Female	2-Unmarried	3-Elementary (1-8)	7-Other (specify) :	1-Family members (parents, siblings, children)	2-No	4	2-1000-2000	1	2-One	4-Never	2-No	2-No	2-No		2-No		2-No	2-No	1-Yes	1-one	2-No		1- Yes	Checked	Unchecked	Checked	Unchecked	Unchecked	Checked	Unchecked	1-Breath	1-Yes
82	2-Female	4-Divorced	1-Illiterate	3-Merchant	2-Alone	1-Yes	8	1-below 1000	1	1-No window	2-Half day	1- Yes	1-Yes	2-No		2-No		2-No	2-No	1-Yes	2-two-five	2-No		2-No	Unchecked	Unchecked	Unchecked	Unchecked	Unchecked	Unchecked	Unchecked	1-Breath	1-Yes
83	1-Male	2-Unmarried	3-Elementary (1-8)	4-Student	2-Alone	1-Yes	0	1-below 1000	1	2-One	1-Whole day	2-No	2-No	2-No		2-No		2-No	2-No	2-No		2-No		1- Yes	Checked	Unchecked	Unchecked	Checked	Unchecked	Unchecked	Checked	1-Breath	1-Yes
84	1-Male	1-Married	4-Secondary school (9-12)	2-Civil servant other than health worker:	1-Family members (parents, siblings, children)	2-No	4	2-1000-2000	2	1-No window		2-No	2-No	2-No		2-No		2-No	1-Yes	1-Yes	2-two-five	2-No		1- Yes	Checked	Unchecked	Checked	Unchecked	Unchecked	Checked	Unchecked	1-Breath	1-Yes
85	2-Female	2-Unmarried	1-Illiterate	3-Merchant	1-Family members (parents, siblings, children)	1-Yes	7	1-below 1000	1	1-No window		2-No	2-No	2-No		1-Yes	4-on average once per month	2-No	2-No	1-Yes	2-two-five	1-Yes	6	2-No	Unchecked	Unchecked	Unchecked	Unchecked	Unchecked	Unchecked	Unchecked	4-Other	1-Yes
86	2-Female	2-Unmarried	3-Elementary (1-8)	3-Merchant	1-Family members (parents, siblings, children)	1-Yes	5	2-1000-2000	2	2-One	2-Half day	2-No	2-No	2-No		2-No		2-No	2-No	1-Yes	1-one	1-Yes	1	1- Yes	Checked	Checked	Unchecked	Checked	Checked	Unchecked	Unchecked	1-Breath	1-Yes
87	1-Male	2-Unmarried	4-Secondary school (9-12)	7-Other (specify) :	3-Congregate settings	2-No	0	3-2000-3000	2	2-One	1-Whole day	1- Yes	1-Yes	1-Yes	1-Less than 5	2-No		2-No	2-No	1-Yes	2-two-five	2-No		1- Yes	Checked	Checked	Checked	Checked	Checked	Unchecked	Unchecked	1-Breath	1-Yes
88	1-Male	2-Unmarried	3-Elementary (1-8)	3-Merchant	1-Family members (parents, siblings, children)	1-Yes	5	3-2000-3000	2	2-One	1-Whole day	2-No	2-No	2-No		2-No		2-No	2-No	1-Yes	2-two-five	2-No		1- Yes	Checked	Checked	Checked	Unchecked	Checked	Unchecked	Unchecked	1-Breath	1-Yes
89	2-Female	2-Unmarried	3-Elementary (1-8)	7-Other (specify) :	1-Family members (parents, siblings, children)	2-No	1	1-below 1000	1	1-No window		2-No	2-No	2-No		2-No		2-No	2-No	1-Yes	2-two-five	2-No		1- Yes	Checked	Unchecked	Unchecked	Unchecked	Unchecked	Unchecked	Unchecked	1-Breath	1-Yes
90	2-Female	3-Widowed	4-Secondary school (9-12)	6-Housewife	1-Family members (parents, siblings, children)	2-No	4	above 3000	3	3-Two	1-Whole day	2-No	2-No	2-No		2-No		2-No	1-Yes	1-Yes	2-two-five	1-Yes	4	1- Yes	Checked	Checked	Unchecked	Unchecked	Unchecked	Unchecked	Unchecked	1-Breath	1-Yes
91	2-Female	2-Unmarried	3-Elementary (1-8)	7-Other (specify) :	1-Family members (parents, siblings, children)	1-Yes	7	2-1000-2000	2	2-One	4-Never	2-No		2-No		2-No		2-No	2-No	2-No		2-No		1- Yes	Checked	Unchecked	Unchecked	Unchecked	Unchecked	Unchecked	Unchecked	1-Breath	1-Yes
92	1-Male	4-Divorced	1-Illiterate	3-Merchant	2-Alone	2-No	8	1-below 1000	1	2-One	4-Never	2-No	2-No	2-No		2-No		2-No	2-No	1-Yes	1-one	2-No		1- Yes	Checked	Unchecked	Unchecked	Checked	Unchecked	Unchecked	Unchecked		1-Yes
93	1-Male	1-Married	4-Secondary school (9-12)	7-Other (specify) :	5-Other (specify) :	1-Yes	2	2-1000-2000	1	2-One	4-Never	2-No	2-No	2-No		2-No		2-No	2-No	1-Yes	2-two-five	2-No		1- Yes	Unchecked	Unchecked	Unchecked	Unchecked	Unchecked	Unchecked	Unchecked	1-Breath	1-Yes
94	2-Female	3-Widowed	5-College or more	2-Civil servant other than health worker:	2-Alone	2-No	0	above 3000	3	3-Two	4-Never	2-No	2-No	2-No		2-No		2-No	2-No	1-Yes	2-two-five	2-No		2-No	Unchecked	Unchecked	Unchecked	Unchecked	Unchecked	Unchecked	Unchecked		2-No
95	2-Female	2-Unmarried	3-Elementary (1-8)	7-Other (specify) :	5-Other (specify) :	2-No	3	1-below 1000	1	2-One	4-Never	2-No	2-No	2-No		2-No		2-No	2-No	2-No		2-No		1- Yes	Checked	Unchecked	Unchecked	Checked	Unchecked	Unchecked	Unchecked	1-Breath	1-Yes
96	2-Female	2-Unmarried	3-Elementary (1-8)	7-Other (specify) :	1-Family members (parents, siblings, children)	2-No	4	above 3000	5	3-Two	1-Whole day	2-No	2-No	2-No		2-No		2-No	2-No	1-Yes	1-one	2-No		2-No	Unchecked	Unchecked	Unchecked	Unchecked	Unchecked	Unchecked	Unchecked	4-Other	2-No
97	2-Female	1-Married	1-Illiterate	6-Housewife	1-Family members (parents, siblings, children)	2-No	5	above 3000	3	3-Two	2-Half day	2-No	2-No	2-No		2-No		1-Yes	2-No	1-Yes	1-one	1-Yes	15	2-No	Unchecked	Unchecked	Unchecked	Unchecked	Unchecked	Unchecked	Unchecked	4-Other	1-Yes
98	1-Male	1-Married	1-Illiterate	3-Merchant	5-Other (specify) :	1-Yes	2	1-below 1000	1	2-One	1-Whole day	2-No	2-No	2-No		2-No		2-No	2-No	1-Yes	2-two-five	1-Yes	56	1- Yes	Checked	Checked	Unchecked	Checked	Unchecked	Unchecked	Unchecked	1-Breath	2-No
99	2-Female	1-Married	4-Secondary school (9-12)	3-Merchant	1-Family members (parents, siblings, children)	2-No	7	1-below 1000	4	3-Two	1-Whole day	2-No	2-No	2-No		2-No		1-Yes	2-No	1-Yes	1-one	1-Yes	15	1- Yes	Checked	Unchecked	Checked	Unchecked	Checked	Unchecked	Unchecked	1-Breath	1-Yes
100	1-Male	1-Married	3-Elementary (1-8)	4-Student	1-Family members (parents, siblings, children)	1-Yes	7	1-below 1000	1	1-No window	4-Never	2-No	2-No	2-No		2-No		2-No	2-No	1-Yes	2-two-five	2-No		1- Yes	Checked	Checked	Unchecked	Unchecked	Unchecked	Unchecked	Unchecked	1-Breath	1-Yes
101	2-Female	2-Unmarried	4-Secondary school (9-12)	6-Housewife	1-Family members (parents, siblings, children)	2-No	8	2-1000-2000	1	2-One	4-Never	2-No	2-No	2-No		2-No		1-Yes	2-No	1-Yes	2-two-five	2-No		1- Yes	Checked	Unchecked	Unchecked	Checked	Unchecked	Unchecked	Checked	1-Breath	1-Yes
102	1-Male	2-Unmarried	2-Read and write local language	7-Other (specify) :	1-Family members (parents, siblings, children)	1-Yes	1	1-below 1000	2	1-No window	1-Whole day	2-No		2-No		2-No		1-Yes	1-Yes	1-Yes	3-above fiev	1-Yes	4	1- Yes	Checked	Unchecked	Unchecked	Unchecked	Checked	Unchecked	Unchecked	1-Breath	1-Yes
103	2-Female	1-Married	3-Elementary (1-8)	6-Housewife	1-Family members (parents, siblings, children)	1-Yes	4	3-2000-3000	1	1-No window	1-Whole day	1- Yes	2-No	2-No		2-No		2-No	2-No	1-Yes	2-two-five	2-No		1- Yes	Checked	Checked	Unchecked	Unchecked	Checked	Unchecked	Unchecked	1-Breath	1-Yes
104	2-Female	1-Married	3-Elementary (1-8)	6-Housewife	1-Family members (parents, siblings, children)	2-No	5	2-1000-2000	1	1-No window		2-No	2-No	2-No		2-No		2-No	2-No	1-Yes	2-two-five	2-No		1- Yes	Checked	Unchecked	Checked	Unchecked	Checked	Unchecked	Unchecked	1-Breath	1-Yes
105	1-Male	1-Married	3-Elementary (1-8)	7-Other (specify) :	1-Family members (parents, siblings, children)	2-No	3	3-2000-3000	6	5-More than three	1-Whole day	2-No	2-No	1-Yes	2/6/2010	2-No		2-No	2-No	1-Yes	2-two-five	2-No		1- Yes	Checked	Checked	Unchecked	Checked	Checked	Unchecked	Unchecked	1-Breath	1-Yes
106	2-Female	4-Divorced	3-Elementary (1-8)	3-Merchant	1-Family members (parents, siblings, children)	2-No	7	2-1000-2000	1	2-One	1-Whole day	1- Yes	2-No	2-No		2-No		2-No	1-Yes	2-No		2-No		1- Yes	Checked	Unchecked	Unchecked	Unchecked	Unchecked	Unchecked	Unchecked	1-Breath	1-Yes
107	1-Male	1-Married	1-Illiterate	7-Other (specify) :	1-Family members (parents, siblings, children)	2-No	5	1-below 1000	2	2-One	1-Whole day	2-No	2-No	2-No		2-No		2-No	2-No	1-Yes	2-two-five	2-No		1- Yes	Checked	Unchecked	Unchecked	Unchecked	Unchecked	Unchecked	Unchecked	1-Breath	1-Yes
108	1-Male	1-Married	2-Read and write local language	7-Other (specify) :	1-Family members (parents, siblings, children)	2-No	3	1-below 1000	2	2-One	1-Whole day	1- Yes	2-No	2-No		1-Yes	5-Rarely	2-No	2-No	2-No		2-No		1- Yes	Checked	Checked	Checked	Checked	Checked	Checked	Checked	1-Breath	1-Yes
109	2-Female	2-Unmarried	4-Secondary school (9-12)	3-Merchant	2-Alone	2-No	1	1-below 1000	3	1-No window	2-Half day	2-No	2-No	2-No		2-No		2-No	2-No	1-Yes	1-one	2-No		1- Yes	Checked	Unchecked	Checked	Checked	Unchecked	Unchecked	Unchecked	1-Breath	1-Yes
110	1-Male	2-Unmarried	3-Elementary (1-8)	5-Unemployed	2-Alone	2-No	0	1-below 1000	1	2-One	1-Whole day	2-No	2-No	1-Yes	2/6/2010	1-Yes	1-Daily	2-No	1-Yes	2-No		2-No		1- Yes	Checked	Unchecked	Checked	Checked	Unchecked	Unchecked	Unchecked	1-Breath	1-Yes
111	1-Male	2-Unmarried	4-Secondary school (9-12)	7-Other (specify) :	2-Alone	2-No	0	1-below 1000	1	1-No window		2-No	2-No	2-No		2-No		2-No	1-Yes	1-Yes	1-one	1-Yes	7	1- Yes	Checked	Checked	Unchecked	Unchecked	Unchecked	Unchecked	Unchecked	1-Breath	1-Yes
112	1-Male	2-Unmarried	1-Illiterate	3-Merchant	2-Alone	2-No	0	2-1000-2000	1	2-One	1-Whole day	1- Yes	2-No	1-Yes	4-More than 20	1-Yes	1-Daily	2-No	1-Yes	2-No		2-No		1- Yes	Checked	Checked	Checked	Checked	Checked	Checked	Checked	1-Breath	1-Yes
113	2-Female	2-Unmarried	4-Secondary school (9-12)	5-Unemployed	1-Family members (parents, siblings, children)	2-No	4	1-below 1000	2	1-No window		2-No	2-No	2-No		2-No		2-No	2-No	1-Yes	2-two-five	1-Yes	3	1- Yes	Checked	Unchecked	Checked	Unchecked	Unchecked	Unchecked	Unchecked	1-Breath	1-Yes
114	2-Female	2-Unmarried	3-Elementary (1-8)	6-Housewife	1-Family members (parents, siblings, children)	2-No	2	2-1000-2000	1	2-One	1-Whole day	2-No	2-No	2-No		2-No		2-No	2-No	2-No		2-No		1- Yes	Checked	Unchecked	Unchecked	Checked	Unchecked	Unchecked	Unchecked	1-Breath	1-Yes
115	2-Female	2-Unmarried	3-Elementary (1-8)	7-Other (specify) :	2-Alone	1-Yes	8	1-below 1000	9	2-One	1-Whole day	2-No		2-No		1-Yes	1-Daily	2-No	1-Yes	1-Yes	2-two-five	2-No		1- Yes	Checked	Unchecked	Unchecked	Checked	Checked	Unchecked	Checked	1-Breath	1-Yes
116	1-Male	1-Married	4-Secondary school (9-12)	4-Student	1-Family members (parents, siblings, children)	1-Yes	2	1-below 1000	2	1-No window	4-Never	2-No	2-No	2-No		2-No		2-No	2-No	2-No		2-No		1- Yes	Checked	Unchecked	Unchecked	Unchecked	Unchecked	Unchecked	Unchecked	1-Breath	1-Yes
117	1-Male	4-Divorced	4-Secondary school (9-12)	2-Civil servant other than health worker:	1-Family members (parents, siblings, children)	2-No	8	1-below 1000	2	1-No window		2-No	2-No	2-No		2-No		2-No	1-Yes	1-Yes	1-one	2-No		1- Yes	Checked	Checked	Unchecked	Unchecked	Unchecked	Checked	Unchecked	1-Breath	1-Yes
118	2-Female	1-Married	1-Illiterate	6-Housewife	1-Family members (parents, siblings, children)	1-Yes	7	above 3000	3	3-Two	3-2-3 hours	2-No		2-No		2-No		2-No	1-Yes	1-Yes	1-one	2-No		1- Yes	Checked	Unchecked	Unchecked	Unchecked	Unchecked	Unchecked	Unchecked	1-Breath	1-Yes
119	1-Male	2-Unmarried	5-College or more	3-Merchant	1-Family members (parents, siblings, children)	2-No	4	2-1000-2000	1	2-One	1-Whole day	2-No	2-No	2-No		2-No		1-Yes	1-Yes	2-No		2-No		1- Yes	Checked	Unchecked	Unchecked	Unchecked	Checked	Unchecked	Unchecked	1-Breath	1-Yes
120	2-Female	1-Married	5-College or more	3-Merchant	1-Family members (parents, siblings, children)	2-No	6	above 3000	4	2-One	1-Whole day	2-No		2-No		2-No		2-No	1-Yes	2-No		2-No		1- Yes	Checked	Checked	Unchecked	Unchecked	Checked	Unchecked	Unchecked	1-Breath	1-Yes
121	2-Female	1-Married	3-Elementary (1-8)	3-Merchant	1-Family members (parents, siblings, children)	2-No	5	3-2000-3000	3	3-Two	2-Half day	2-No	2-No	2-No		2-No		2-No	1-Yes	2-No		2-No		1- Yes	Checked	Unchecked	Unchecked	Unchecked	Unchecked	Unchecked	Unchecked	1-Breath	1-Yes
122	2-Female	2-Unmarried	1-Illiterate	6-Housewife	2-Alone	2-No	7	2-1000-2000	1	1-No window		2-No	2-No	2-No		2-No		1-Yes	1-Yes	1-Yes	2-two-five	2-No		1- Yes	Unchecked	Unchecked	Unchecked	Unchecked	Checked	Unchecked	Unchecked	1-Breath	1-Yes
123	1-Male	2-Unmarried	5-College or more	3-Merchant	5-Other (specify) :	2-No	1	2-1000-2000	1	1-No window		2-No	2-No	2-No		1-Yes	5-Rarely	2-No	2-No	2-No		2-No		1- Yes	Checked	Checked	Unchecked	Unchecked	Unchecked	Unchecked	Unchecked	1-Breath	1-Yes
124	2-Female	1-Married	3-Elementary (1-8)	6-Housewife	1-Family members (parents, siblings, children)	2-No	3	3-2000-3000	2	2-One	1-Whole day	2-No	2-No	2-No		1-Yes	4-on average once per month	2-No	1-Yes	1-Yes	2-two-five	2-No		1- Yes	Checked	Checked	Unchecked	Checked	Unchecked	Checked	Unchecked	1-Breath	1-Yes
125	2-Female	4-Divorced	3-Elementary (1-8)	6-Housewife	1-Family members (parents, siblings, children)	2-No	3	2-1000-2000	1	1-No window	1-Whole day	2-No	2-No	2-No		2-No		2-No	1-Yes	1-Yes	1-one	2-No		1- Yes	Checked	Checked	Unchecked	Unchecked	Checked	Unchecked	Unchecked	1-Breath	1-Yes
126	2-Female	1-Married	1-Illiterate	6-Housewife	1-Family members (parents, siblings, children)	1-Yes	3	1-below 1000	1	1-No window	1-Whole day	2-No	2-No	2-No		2-No		2-No	2-No	1-Yes	1-one	2-No		1- Yes	Checked	Unchecked	Checked	Checked	Unchecked	Checked	Unchecked	1-Breath	1-Yes
127	1-Male	2-Unmarried	4-Secondary school (9-12)	2-Civil servant other than health worker:	1-Family members (parents, siblings, children)	2-No	2	2-1000-2000	1	1-No window		1- Yes	2-No	2-No		1-Yes	4-on average once per month	2-No	2-No	2-No		2-No		2-No	Unchecked	Unchecked	Unchecked	Unchecked	Unchecked	Unchecked	Unchecked		2-No
128	2-Female	1-Married	1-Illiterate	6-Housewife	1-Family members (parents, siblings, children)	2-No	4	1-below 1000	2	2-One	1-Whole day	1- Yes	2-No	2-No		1-Yes	5-Rarely	2-No	2-No	1-Yes	2-two-five	2-No		1- Yes	Checked	Unchecked	Unchecked	Unchecked	Unchecked	Unchecked	Unchecked	1-Breath	1-Yes
129	1-Male	1-Married	4-Secondary school (9-12)	3-Merchant	2-Alone	2-No	1	above 3000	1	2-One	1-Whole day	2-No	2-No	2-No		1-Yes	2-Twice per week	2-No	1-Yes	1-Yes	2-two-five	2-No		2-No	Unchecked	Unchecked	Unchecked	Unchecked	Unchecked	Unchecked	Unchecked		2-No
130	2-Female	3-Widowed	1-Illiterate	6-Housewife		2-No	7	3-2000-3000	3	3-Two	4-Never	2-No	2-No	2-No		2-No		2-No	2-No	1-Yes	1-one	2-No		2-No	Unchecked	Unchecked	Unchecked	Unchecked	Unchecked	Unchecked	Unchecked		2-No
131	1-Male	2-Unmarried	2-Read and write local language	3-Merchant	1-Family members (parents, siblings, children)	2-No	8	above 3000	2	2-One	4-Never	2-No	2-No	1-Yes	2/6/2010	1-Yes	2-Twice per week	1-Yes	1-Yes	1-Yes	3-above fiev	2-No		1- Yes	Checked	Unchecked	Unchecked	Unchecked	Unchecked	Unchecked	Unchecked	3-By Agent	1-Yes
132	1-Male	2-Unmarried	5-College or more	4-Student	1-Family members (parents, siblings, children)	1-Yes	7	above 3000	2	3-Two	4-Never	1- Yes	2-No	1-Yes	2/6/2010	1-Yes	2-Twice per week	2-No	1-Yes	1-Yes	2-two-five	2-No		1- Yes	Checked	Checked	Checked	Checked	Checked	Unchecked	Unchecked	1-Breath	1-Yes
133	1-Male	2-Unmarried	2-Read and write local language	3-Merchant	1-Family members (parents, siblings, children)	2-No	6	3-2000-3000	4	5-More than three	1-Whole day	2-No	2-No	2-No		1-Yes	5-Rarely	2-No	2-No	1-Yes	2-two-five	2-No		1- Yes	Checked	Unchecked	Unchecked	Checked	Checked	Unchecked	Unchecked	1-Breath	1-Yes
134	2-Female	2-Unmarried	4-Secondary school (9-12)	4-Student	1-Family members (parents, siblings, children)	2-No	2	above 3000	2	3-Two	1-Whole day	1- Yes	2-No	2-No		2-No		2-No	1-Yes	1-Yes	2-two-five	2-No		1- Yes	Checked	Unchecked	Unchecked	Checked	Unchecked	Unchecked	Unchecked	1-Breath	1-Yes
135	2-Female	1-Married	2-Read and write local language	6-Housewife	5-Other (specify) :	1-Yes	1	3-2000-3000	2	2-One	1-Whole day	2-No	2-No	2-No		1-Yes	2-Twice per week	2-No	2-No	1-Yes	2-two-five	1-Yes	15	1- Yes	Checked	Unchecked	Unchecked	Unchecked	Unchecked	Unchecked	Unchecked		1-Yes
136	1-Male	1-Married	4-Secondary school (9-12)	3-Merchant	1-Family members (parents, siblings, children)	2-No	3	above 3000	1	3-Two		2-No	2-No	1-Yes	2/6/2010	1-Yes	2-Twice per week	2-No	1-Yes	1-Yes	2-two-five	2-No		1- Yes	Checked	Unchecked	Unchecked	Checked	Unchecked	Unchecked	Checked	1-Breath	2-No
137	1-Male	4-Divorced	5-College or more	5-Unemployed	2-Alone	1-Yes	0	above 3000	1	1-No window		2-No	2-No	1-Yes	2/6/2010	1-Yes	2-Twice per week	2-No	1-Yes	1-Yes	3-above fiev	1-Yes	4	2-No	Unchecked	Unchecked	Unchecked	Unchecked	Unchecked	Unchecked	Unchecked		2-No
138	2-Female	2-Unmarried	2-Read and write local language	2-Civil servant other than health worker:	1-Family members (parents, siblings, children)	2-No	3	2-1000-2000	3	4-Three	1-Whole day	2-No	2-No	2-No		2-No		2-No	2-No	1-Yes	2-two-five	2-No		2-No	Unchecked	Unchecked	Unchecked	Unchecked	Unchecked	Unchecked	Unchecked		2-No
139	1-Male	1-Married	3-Elementary (1-8)	2-Civil servant other than health worker:	1-Family members (parents, siblings, children)	2-No	2	3-2000-3000	5	5-More than three	1-Whole day	2-No	2-No	2-No		2-No		1-Yes	1-Yes	1-Yes	1-one	2-No		1- Yes	Checked	Checked	Checked	Unchecked	Checked	Unchecked	Unchecked	1-Breath	1-Yes
140	1-Male	1-Married	4-Secondary school (9-12)	2-Civil servant other than health worker:	1-Family members (parents, siblings, children)	2-No	3	above 3000	4	4-Three	1-Whole day	2-No	2-No	1-Yes	2/6/2010	1-Yes	3-on average once per week	2-No	2-No	1-Yes	1-one	1-Yes	5	1- Yes	Checked	Unchecked	Checked	Unchecked	Unchecked	Unchecked	Unchecked	1-Breath	1-Yes
141	2-Female	4-Divorced	4-Secondary school (9-12)	7-Other (specify) :	1-Family members (parents, siblings, children)	2-No	4	1-below 1000	1	2-One	4-Never	2-No	2-No	2-No		2-No		2-No	2-No	1-Yes	2-two-five	2-No		1- Yes	Checked	Unchecked	Unchecked	Unchecked	Unchecked	Unchecked	Unchecked	1-Breath	1-Yes
142	2-Female	1-Married	1-Illiterate	2-Civil servant other than health worker:	5-Other (specify) :	2-No	1	1-below 1000	1	1-No window		2-No		2-No		2-No		2-No	2-No	1-Yes	3-above fiev	2-No		1- Yes	Checked	Unchecked	Unchecked	Unchecked	Unchecked	Unchecked	Unchecked	1-Breath	1-Yes
143	1-Male	2-Unmarried	4-Secondary school (9-12)	4-Student	1-Family members (parents, siblings, children)	2-No	3	2-1000-2000	1	1-No window		2-No		2-No		2-No		2-No	1-Yes	1-Yes	1-one	2-No		2-No	Unchecked	Unchecked	Unchecked	Unchecked	Unchecked	Unchecked	Unchecked		1-Yes
144	1-Male	1-Married	5-College or more	3-Merchant	1-Family members (parents, siblings, children)	2-No	14	1-below 1000	1	3-Two		2-No		2-No		2-No		2-No	2-No	1-Yes	2-two-five	2-No		1- Yes	Checked	Unchecked	Unchecked	Unchecked	Unchecked	Unchecked	Unchecked	1-Breath	1-Yes
145	1-Male	2-Unmarried	4-Secondary school (9-12)	3-Merchant	1-Family members (parents, siblings, children)	2-No	7	2-1000-2000	3	4-Three	1-Whole day	1- Yes	2-No	1-Yes	2/6/2010	1-Yes	1-Daily	2-No	1-Yes	2-No		2-No		1- Yes	Checked	Unchecked	Checked	Checked	Unchecked	Unchecked	Unchecked	1-Breath	1-Yes
146	2-Female	1-Married	3-Elementary (1-8)	5-Unemployed	5-Other (specify) :	2-No	3	2-1000-2000	1	1-No window		1- Yes	2-No	2-No		2-No		2-No	2-No	1-Yes	2-two-five	2-No		2-No	Unchecked	Unchecked	Unchecked	Unchecked	Unchecked	Unchecked	Unchecked		1-Yes
147	2-Female	2-Unmarried	5-College or more	1-Health worker	1-Family members (parents, siblings, children)	2-No	8	3-2000-3000	3	5-More than three	1-Whole day	2-No		2-No		2-No		2-No	2-No	1-Yes	3-above fiev	2-No		1- Yes	Checked	Checked	Checked	Checked	Unchecked	Unchecked	Unchecked	1-Breath	1-Yes
148	2-Female	1-Married	1-Illiterate	5-Unemployed	1-Family members (parents, siblings, children)	1-Yes	6	2-1000-2000	1	2-One	1-Whole day	2-No	2-No	2-No		2-No		2-No	2-No	1-Yes	2-two-five	2-No		1- Yes	Checked	Unchecked	Unchecked	Unchecked	Unchecked	Unchecked	Unchecked	1-Breath	1-Yes
149	2-Female	1-Married	4-Secondary school (9-12)	3-Merchant	1-Family members (parents, siblings, children)	2-No	6	above 3000	1	3-Two	1-Whole day	1- Yes	2-No	2-No		2-No		2-No	2-No	1-Yes	2-two-five	2-No		1- Yes	Checked	Unchecked	Unchecked	Unchecked	Unchecked	Unchecked	Unchecked	1-Breath	1-Yes
150	1-Male	2-Unmarried	4-Secondary school (9-12)	3-Merchant	1-Family members (parents, siblings, children)	2-No	6	above 3000	4	4-Three	1-Whole day	2-No	2-No	1-Yes	1-Less than 5	1-Yes	5-Rarely	2-No	2-No	1-Yes	2-two-five	1-Yes	6	1- Yes	Checked	Unchecked	Unchecked	Unchecked	Unchecked	Unchecked	Unchecked	1-Breath	1-Yes
151	2-Female	1-Married	1-Illiterate	2-Civil servant other than health worker:	1-Family members (parents, siblings, children)	2-No	7	above 3000	3	5-More than three	2-Half day	2-No		2-No		2-No		2-No	1-Yes	1-Yes	2-two-five	2-No		1- Yes	Checked	Unchecked	Unchecked	Unchecked	Unchecked	Unchecked	Unchecked	1-Breath	1-Yes
152	2-Female	1-Married	4-Secondary school (9-12)	2-Civil servant other than health worker:	1-Family members (parents, siblings, children)	2-No	6	above 3000	8	5-More than three	2-Half day	2-No	2-No	2-No		2-No		2-No	2-No	1-Yes	2-two-five	2-No		2-No	Unchecked	Unchecked	Unchecked	Unchecked	Unchecked	Unchecked	Unchecked		1-Yes
153	1-Male	2-Unmarried	3-Elementary (1-8)	7-Other (specify) :	2-Alone	2-No	8	1-below 1000	1	2-One	3-2-3 hours	2-No	2-No	2-No		1-Yes	2-Twice per week	2-No	2-No	1-Yes	2-two-five	2-No		1- Yes	Checked	Checked	Checked	Checked	Checked	Checked	Unchecked	1-Breath	1-Yes
154	1-Male	1-Married	3-Elementary (1-8)	7-Other (specify) :	2-Alone	2-No	8	2-1000-2000	1	1-No window		2-No	2-No	1-Yes	2/6/2010	2-No		2-No	2-No	1-Yes	1-one	2-No		1- Yes	Checked	Checked	Checked	Checked	Unchecked	Unchecked	Unchecked	1-Breath	1-Yes
155	1-Male	2-Unmarried	4-Secondary school (9-12)	3-Merchant	1-Family members (parents, siblings, children)	2-No	9	1-below 1000	1	2-One	2-Half day	2-No	2-No	2-No		2-No		2-No	2-No	2-No		2-No		1- Yes	Checked	Checked	Checked	Checked	Checked	Checked	Unchecked	1-Breath	1-Yes
156	2-Female	1-Married	3-Elementary (1-8)	6-Housewife	1-Family members (parents, siblings, children)	2-No	7	2-1000-2000	2	2-One	1-Whole day	2-No		2-No		2-No		2-No	1-Yes	1-Yes	2-two-five	2-No		1- Yes	Checked	Unchecked	Checked	Checked	Checked	Checked	Unchecked	1-Breath	1-Yes
157	2-Female	4-Divorced	1-Illiterate	7-Other (specify) :	1-Family members (parents, siblings, children)	2-No	3	1-below 1000	2	2-One	1-Whole day	2-No		2-No		2-No		2-No	2-No	1-Yes	2-two-five	2-No		1- Yes	Checked	Unchecked	Checked	Unchecked	Unchecked	Checked	Unchecked	1-Breath	1-Yes
158	1-Male	2-Unmarried	4-Secondary school (9-12)	3-Merchant	1-Family members (parents, siblings, children)	2-No	3	above 3000	2	1-No window	1-Whole day	2-No	2-No	2-No		1-Yes	3-on average once per week	2-No	2-No	1-Yes	1-one	2-No		1- Yes	Checked	Checked	Checked	Checked	Checked	Checked	Unchecked	1-Breath	1-Yes
159	2-Female	2-Unmarried	5-College or more	2-Civil servant other than health worker:	1-Family members (parents, siblings, children)	2-No	4	above 3000	3	2-One	2-Half day	1- Yes	2-No	2-No		2-No		2-No	2-No	1-Yes	2-two-five	2-No		1- Yes	Checked	Checked	Checked	Checked	Checked	Checked	Unchecked	1-Breath	1-Yes
160	2-Female	1-Married	3-Elementary (1-8)	7-Other (specify) :	5-Other (specify) :	2-No	5	1-below 1000	4	4-Three	3-2-3 hours	2-No	2-No	1-Yes	1-Less than 5	2-No		2-No	2-No	1-Yes	2-two-five	2-No		1- Yes	Checked	Unchecked	Unchecked	Checked	Checked	Unchecked	Unchecked	1-Breath	1-Yes
161	2-Female	2-Unmarried	3-Elementary (1-8)	7-Other (specify) :	5-Other (specify) :	2-No	4	2-1000-2000	2	1-No window	2-Half day	2-No	2-No	2-No		2-No		2-No	1-Yes	1-Yes	2-two-five	2-No		1- Yes	Checked	Unchecked	Checked	Unchecked	Checked	Unchecked	Checked	1-Breath	1-Yes
162	2-Female	2-Unmarried	4-Secondary school (9-12)	4-Student	1-Family members (parents, siblings, children)	1-Yes	7	above 3000	2	1-No window	1-Whole day	2-No	2-No	2-No		2-No		2-No	1-Yes	1-Yes	2-two-five	2-No		1- Yes	Checked	Checked	Unchecked	Checked	Checked	Unchecked	Unchecked	1-Breath	1-Yes
163	2-Female	1-Married	2-Read and write local language	6-Housewife	1-Family members (parents, siblings, children)	1-Yes	6	3-2000-3000	2	1-No window		2-No	2-No	2-No		2-No		1-Yes	2-No	1-Yes	2-two-five	2-No		1- Yes	Checked	Checked	Checked	Checked	Checked	Checked	Unchecked	1-Breath	1-Yes
164	1-Male	2-Unmarried	4-Secondary school (9-12)	4-Student	1-Family members (parents, siblings, children)	2-No	4	above 3000	3	4-Three	1-Whole day	1- Yes	2-No	2-No		2-No		2-No	2-No	2-No		2-No		1- Yes	Checked	Checked	Checked	Checked	Checked	Checked	Unchecked	1-Breath	1-Yes
165	1-Male	1-Married	4-Secondary school (9-12)	3-Merchant	1-Family members (parents, siblings, children)	1-Yes	3	1-below 1000	2	2-One	1-Whole day	2-No	2-No	2-No		2-No		2-No	2-No	2-No		2-No		1- Yes	Checked	Checked	Checked	Checked	Checked	Checked	Unchecked	1-Breath	1-Yes
166	2-Female	2-Unmarried	3-Elementary (1-8)	3-Merchant	2-Alone	2-No	0	2-1000-2000	1	2-One	1-Whole day	2-No		2-No		2-No		2-No	2-No	2-No		2-No		1- Yes	Checked	Checked	Unchecked	Checked	Checked	Unchecked	Unchecked	1-Breath	1-Yes
167	2-Female	2-Unmarried	3-Elementary (1-8)	6-Housewife	3-Congregate settings	1-Yes	4	3-2000-3000	4	2-One	1-Whole day	2-No	2-No	2-No		2-No		2-No	2-No	1-Yes	3-above fiev	1-Yes	3	2-No	Unchecked	Unchecked	Unchecked	Unchecked	Unchecked	Unchecked	Unchecked	1-Breath	1-Yes
168	1-Male	1-Married	4-Secondary school (9-12)	3-Merchant	3-Congregate settings	1-Yes	1	3-2000-3000	1	2-One	1-Whole day	2-No	1-Yes	2-No		1-Yes	5-Rarely	2-No	2-No	1-Yes	2-two-five	2-No		1- Yes	Checked	Checked	Checked	Checked	Checked	Checked	Unchecked	1-Breath	1-Yes
169	1-Male	2-Unmarried	4-Secondary school (9-12)	7-Other (specify) :	2-Alone	1-Yes	0	1-below 1000	2	3-Two		2-No	2-No	1-Yes	3/10/2020	1-Yes	1-Daily	2-No	2-No	1-Yes	2-two-five	2-No		1- Yes	Checked	Unchecked	Checked	Checked	Unchecked	Unchecked	Unchecked	1-Breath	1-Yes
170	1-Male	2-Unmarried	3-Elementary (1-8)	7-Other (specify) :	1-Family members (parents, siblings, children)	1-Yes	9	2-1000-2000	2	3-Two	1-Whole day	1- Yes	2-No	2-No		1-Yes	5-Rarely	2-No	2-No	2-No		2-No		1- Yes	Checked	Checked	Unchecked	Checked	Unchecked	Unchecked	Unchecked	1-Breath	1-Yes
171	1-Male	4-Divorced	5-College or more	7-Other (specify) :	2-Alone	1-Yes	7	3-2000-3000	1	2-One	3-2-3 hours	2-No	2-No	1-Yes	4-More than 20	1-Yes	5-Rarely	2-No	2-No	1-Yes	2-two-five	2-No		1- Yes	Checked	Unchecked	Unchecked	Unchecked	Checked	Unchecked	Unchecked	1-Breath	1-Yes
172	1-Male	1-Married	4-Secondary school (9-12)	6-Housewife		2-No	2	above 3000	3	5-More than three		2-No		2-No		2-No		2-No	2-No	2-No		2-No		1- Yes	Checked	Unchecked	Checked	Unchecked	Unchecked	Checked	Unchecked	1-Breath	1-Yes
173	2-Female	1-Married	3-Elementary (1-8)	7-Other (specify) :	1-Family members (parents, siblings, children)	2-No	2	2-1000-2000	3	4-Three	1-Whole day	2-No		2-No		2-No		2-No	2-No	2-No		2-No		1- Yes	Checked	Unchecked	Unchecked	Checked	Unchecked	Unchecked	Unchecked	1-Breath	1-Yes
175	1-Male	2-Unmarried	3-Elementary (1-8)	3-Merchant	2-Alone	2-No	0	3-2000-3000	1	2-One	3-2-3 hours	2-No	2-No	2-No		1-Yes	5-Rarely	2-No	2-No	2-No		2-No		1- Yes	Unchecked	Unchecked	Unchecked	Unchecked	Unchecked	Unchecked	Unchecked	1-Breath	1-Yes
176	1-Male	2-Unmarried	2-Read and write local language	3-Merchant	1-Family members (parents, siblings, children)	2-No	3	above 3000	1	2-One	2-Half day	2-No	2-No	2-No		2-No		2-No	2-No	2-No		2-No		1- Yes	Checked	Checked	Unchecked	Unchecked	Checked	Unchecked	Unchecked	1-Breath	1-Yes
177	1-Male	2-Unmarried	3-Elementary (1-8)	7-Other (specify) :	1-Family members (parents, siblings, children)	2-No	2	3-2000-3000	1	3-Two	1-Whole day	2-No	1-Yes	2-No		1-Yes	5-Rarely	2-No	2-No	2-No		2-No		1- Yes	Checked	Unchecked	Unchecked	Unchecked	Checked	Unchecked	Unchecked	1-Breath	1-Yes
178	1-Male	2-Unmarried	4-Secondary school (9-12)	3-Merchant	1-Family members (parents, siblings, children)	2-No	5	above 3000	3	5-More than three	1-Whole day	2-No	2-No	1-Yes	2/6/2010	1-Yes	2-Twice per week	2-No	2-No	1-Yes	2-two-five	2-No		1- Yes	Checked	Unchecked	Unchecked	Unchecked	Checked	Unchecked	Unchecked	1-Breath	1-Yes
179	1-Male	2-Unmarried	3-Elementary (1-8)	3-Merchant	1-Family members (parents, siblings, children)	2-No	2	2-1000-2000	1	2-One	3-2-3 hours	2-No	2-No	1-Yes	1-Less than 5	2-No		2-No	2-No	1-Yes	1-one	2-No		1- Yes	Checked	Unchecked	Checked	Unchecked	Checked	Checked	Unchecked	1-Breath	1-Yes
180	1-Male	2-Unmarried	4-Secondary school (9-12)	3-Merchant	1-Family members (parents, siblings, children)	2-No	2	above 3000	1	1-No window		2-No	2-No	2-No		2-No		2-No	2-No	1-Yes	2-two-five	2-No		1- Yes	Checked	Unchecked	Checked	Unchecked	Unchecked	Checked	Unchecked	1-Breath	1-Yes
181	1-Male	2-Unmarried	3-Elementary (1-8)	5-Unemployed	1-Family members (parents, siblings, children)	2-No	7	above 3000	6	2-One	1-Whole day	1- Yes	2-No	2-No		1-Yes	5-Rarely	2-No	2-No	1-Yes	1-one	2-No		1- Yes	Checked	Unchecked	Unchecked	Checked	Unchecked	Unchecked	Unchecked	1-Breath	1-Yes
182	1-Male	1-Married	4-Secondary school (9-12)	2-Civil servant other than health worker:	1-Family members (parents, siblings, children)	2-No	4	above 3000	3	3-Two	1-Whole day	1- Yes	2-No	2-No		1-Yes	5-Rarely	2-No	2-No	1-Yes	2-two-five	2-No		1- Yes	Checked	Unchecked	Checked	Unchecked	Unchecked	Checked	Unchecked	1-Breath	1-Yes
183	1-Male	4-Divorced	4-Secondary school (9-12)	7-Other (specify) :	2-Alone	2-No	0	3-2000-3000	1	2-One	1-Whole day	2-No	2-No	2-No		1-Yes	1-Daily	2-No	2-No	1-Yes	2-two-five	2-No		1- Yes	Checked	Checked	Checked	Unchecked	Checked	Checked	Unchecked	1-Breath	1-Yes
184	2-Female	1-Married	5-College or more	2-Civil servant other than health worker:	1-Family members (parents, siblings, children)	1-Yes	2	above 3000	1	4-Three	2-Half day	2-No	2-No	2-No		2-No		1-Yes	1-Yes	1-Yes	3-above fiev	1-Yes	7	2-No	Unchecked	Unchecked	Unchecked	Unchecked	Unchecked	Unchecked	Unchecked		2-No
185	2-Female	2-Unmarried	3-Elementary (1-8)	7-Other (specify) :	1-Family members (parents, siblings, children)	1-Yes	7	2-1000-2000	1	1-No window		1- Yes	2-No	2-No		2-No		2-No	2-No	1-Yes	2-two-five	2-No		1- Yes	Checked	Checked	Checked	Unchecked	Checked	Checked	Checked	1-Breath	1-Yes
186	1-Male	2-Unmarried	3-Elementary (1-8)	7-Other (specify) :	1-Family members (parents, siblings, children)	1-Yes	1	1-below 1000	1	3-Two	1-Whole day	2-No	2-No	2-No		2-No		1-Yes	2-No	1-Yes	3-above fiev	2-No		2-No	Checked	Checked	Unchecked	Unchecked	Unchecked	Unchecked	Unchecked	1-Breath	1-Yes
187	2-Female	2-Unmarried	1-Illiterate	3-Merchant	1-Family members (parents, siblings, children)	2-No	2	3-2000-3000	1	2-One	1-Whole day	2-No	2-No	2-No		2-No		2-No	2-No	1-Yes	1-one	2-No		1- Yes	Checked	Checked	Checked	Checked	Checked	Checked	Unchecked	1-Breath	1-Yes
188	1-Male	1-Married	3-Elementary (1-8)	3-Merchant	1-Family members (parents, siblings, children)	2-No	1	1-below 1000	1	2-One	3-2-3 hours	2-No	2-No	2-No		1-Yes	1-Daily	1-Yes	2-No	1-Yes	1-one	1-Yes	270	1- Yes	Checked	Unchecked	Unchecked	Unchecked	Unchecked	Unchecked	Unchecked	1-Breath	1-Yes
189	1-Male	2-Unmarried	2-Read and write local language	7-Other (specify) :	5-Other (specify) :	2-No	3	1-below 1000	1	2-One	4-Never	2-No	2-No	1-Yes	2/6/2010	1-Yes	2-Twice per week	2-No	2-No	1-Yes	1-one	2-No		2-No	Checked	Checked	Checked	Unchecked	Unchecked	Unchecked	Unchecked	4-Other	1-Yes
190	1-Male	1-Married	1-Illiterate	3-Merchant	1-Family members (parents, siblings, children)	2-No	7	3-2000-3000	2	2-One	4-Never	2-No	2-No	2-No		2-No		1-Yes	2-No	1-Yes	2-two-five	1-Yes	7	1- Yes	Checked	Unchecked	Checked	Unchecked	Unchecked	Unchecked	Unchecked	1-Breath	1-Yes
191	1-Male	2-Unmarried	2-Read and write local language	3-Merchant	2-Alone	2-No	2	1-below 1000	1	2-One	3-2-3 hours	2-No	2-No	2-No		2-No		2-No	2-No	2-No		2-No		2-No	Checked	Checked	Unchecked	Unchecked	Unchecked	Unchecked	Unchecked	1-Breath	1-Yes
192	1-Male	1-Married	1-Illiterate	3-Merchant	1-Family members (parents, siblings, children)	2-No	3	1-below 1000	1	3-Two	3-2-3 hours	2-No	2-No	2-No		1-Yes	5-Rarely	2-No	2-No	1-Yes	1-one	2-No		2-No	Unchecked	Unchecked	Unchecked	Unchecked	Unchecked	Unchecked	Unchecked	4-Other	1-Yes
193	2-Female	2-Unmarried	1-Illiterate	7-Other (specify) :	1-Family members (parents, siblings, children)	2-No	8	1-below 1000	1	1-No window		2-No	2-No	2-No		2-No		1-Yes	2-No	1-Yes	3-above fiev	1-Yes	56	1- Yes	Unchecked	Checked	Unchecked	Unchecked	Unchecked	Unchecked	Unchecked	1-Breath	1-Yes
194	2-Female	2-Unmarried	4-Secondary school (9-12)	3-Merchant	1-Family members (parents, siblings, children)	2-No	5	1-below 1000	4	5-More than three	1-Whole day	2-No	2-No	2-No		2-No		2-No	2-No	1-Yes	2-two-five	2-No		1- Yes	Checked	Checked	Checked	Checked	Checked	Unchecked	Unchecked	1-Breath	1-Yes
195	2-Female	2-Unmarried	5-College or more	4-Student		2-No	5	2-1000-2000	2	1-No window		1- Yes	2-No	2-No		2-No		2-No	2-No	1-Yes	2-two-five	2-No		2-No	Unchecked	Unchecked	Unchecked	Unchecked	Unchecked	Unchecked	Unchecked		2-No
196	1-Male	2-Unmarried	4-Secondary school (9-12)	3-Merchant	1-Family members (parents, siblings, children)	2-No	4	1-below 1000	3	2-One	1-Whole day	1- Yes	2-No	2-No		1-Yes	5-Rarely	2-No	1-Yes	1-Yes	2-two-five	2-No		1- Yes	Checked	Unchecked	Unchecked	Unchecked	Unchecked	Unchecked	Unchecked	1-Breath	1-Yes
197	1-Male	4-Divorced	4-Secondary school (9-12)	7-Other (specify) :	1-Family members (parents, siblings, children)	2-No	2	1-below 1000	2	2-One	1-Whole day	2-No	2-No	1-Yes	3/10/2020	1-Yes	1-Daily	2-No	2-No	2-No		2-No		2-No	Unchecked	Unchecked	Unchecked	Unchecked	Unchecked	Unchecked	Unchecked		2-No
198	1-Male	1-Married	5-College or more	2-Civil servant other than health worker:	4-Street life	1-Yes	1	above 3000	1	1-No window		1- Yes	2-No	1-Yes	2/6/2010	1-Yes	1-Daily	2-No	2-No	1-Yes	3-above fiev	2-No		1- Yes	Checked	Checked	Checked	Checked	Checked	Checked	Unchecked	1-Breath	1-Yes
199	1-Male	1-Married	1-Illiterate	6-Housewife	1-Family members (parents, siblings, children)	2-No	4	1-below 1000	2	2-One	1-Whole day	2-No	2-No	2-No		1-Yes	5-Rarely	2-No	2-No	2-No		2-No	0	1- Yes	Checked	Unchecked	Unchecked	Checked	Checked	Unchecked	Checked	1-Breath	1-Yes
201	2-Female	2-Unmarried	4-Secondary school (9-12)	3-Merchant	1-Family members (parents, siblings, children)	2-No	7	2-1000-2000	1	1-No window		2-No	1-Yes	2-No		2-No		1-Yes	2-No	2-No		2-No	0	1- Yes	Checked	Unchecked	Checked	Checked	Unchecked	Unchecked	Unchecked	1-Breath	1-Yes
202	1-Male	2-Unmarried	5-College or more	2-Civil servant other than health worker:	2-Alone	2-No	0	above 3000	1	3-Two		1- Yes	2-No	2-No		2-No		2-No	2-No	1-Yes	3-above fiev	2-No	0	1- Yes	Checked	Unchecked	Checked	Unchecked	Unchecked	Unchecked	Unchecked	1-Breath	1-Yes
203	2-Female	2-Unmarried	4-Secondary school (9-12)	6-Housewife	1-Family members (parents, siblings, children)	1-Yes	5	1-below 1000	5	4-Three	1-Whole day	2-No	2-No	2-No		2-No		2-No	1-Yes	1-Yes	2-two-five	2-No	0	1- Yes	Checked	Checked	Checked	Checked	Checked	Checked	Checked	1-Breath	1-Yes
204	2-Female	2-Unmarried	1-Illiterate	6-Housewife	1-Family members (parents, siblings, children)	2-No	3	1-below 1000	1	3-Two	1-Whole day	2-No	2-No	2-No		2-No		2-No	2-No	2-No		2-No	0	1- Yes	Checked	Checked	Checked	Checked	Checked	Checked	Unchecked	1-Breath	1-Yes
205	1-Male	2-Unmarried	4-Secondary school (9-12)	3-Merchant	2-Alone	2-No	0	2-1000-2000	1	1-No window		2-No	2-No	2-No		2-No		2-No	2-No	2-No		1-Yes	7	1- Yes	Checked	Unchecked	Unchecked	Checked	Unchecked	Unchecked	Unchecked	1-Breath	1-Yes
206	2-Female	1-Married	3-Elementary (1-8)	6-Housewife	1-Family members (parents, siblings, children)	2-No	3	2-1000-2000	1	1-No window		2-No	2-No	1-Yes	4-More than 20	2-No		2-No	2-No	1-Yes	2-two-five	2-No		1- Yes	Checked	Checked	Unchecked	Unchecked	Unchecked	Unchecked	Unchecked	1-Breath	1-Yes
207	1-Male	2-Unmarried	3-Elementary (1-8)	5-Unemployed	1-Family members (parents, siblings, children)	1-Yes	4	2-1000-2000	1	1-No window		2-No	2-No	2-No		1-Yes	1-Daily	2-No	2-No	2-No		2-No		2-No	Unchecked	Unchecked	Unchecked	Unchecked	Unchecked	Unchecked	Unchecked	1-Breath	1-Yes
208	1-Male	2-Unmarried	4-Secondary school (9-12)	5-Unemployed	1-Family members (parents, siblings, children)	2-No	3	above 3000	2	3-Two	4-Never	2-No		1-Yes	2/6/2010	1-Yes	1-Daily	2-No	1-Yes	2-No		2-No		1- Yes	Checked	Unchecked	Unchecked	Unchecked	Unchecked	Unchecked	Unchecked	1-Breath	1-Yes
209	2-Female	1-Married	4-Secondary school (9-12)	5-Unemployed	1-Family members (parents, siblings, children)	2-No	4	above 3000	2	1-No window		2-No	2-No	2-No		2-No		2-No	2-No	1-Yes	3-above fiev	2-No		1- Yes	Checked	Unchecked	Checked	Checked	Unchecked	Checked	Checked	1-Breath	1-Yes
210	2-Female	2-Unmarried	5-College or more	7-Other (specify) :	2-Alone	2-No	0	2-1000-2000	2	2-One	2-Half day	2-No	2-No	2-No		2-No		2-No	1-Yes	1-Yes	1-one	2-No		1- Yes	Checked	Checked	Checked	Checked	Checked	Checked	Checked	1-Breath	1-Yes
211	1-Male	2-Unmarried	3-Elementary (1-8)	2-Civil servant other than health worker:	2-Alone	2-No	0	3-2000-3000	1	2-One	4-Never	2-No	2-No	2-No		1-Yes	5-Rarely	2-No	2-No	1-Yes	2-two-five	2-No		1- Yes	Checked	Unchecked	Checked	Checked	Unchecked	Checked	Unchecked	1-Breath	1-Yes
212	1-Male	2-Unmarried	3-Elementary (1-8)	7-Other (specify) :	1-Family members (parents, siblings, children)	2-No	5	2-1000-2000	2	2-One	3-2-3 hours	2-No	2-No	1-Yes	3/10/2020	1-Yes	2-Twice per week	1-Yes	1-Yes	1-Yes	2-two-five	1-Yes	15	1- Yes	Checked	Checked	Unchecked	Unchecked	Unchecked	Unchecked	Unchecked	1-Breath	1-Yes
213	2-Female	1-Married	5-College or more	3-Merchant	1-Family members (parents, siblings, children)	2-No	3	above 3000	3	3-Two	1-Whole day	2-No	2-No	2-No		2-No		2-No	2-No	1-Yes	2-two-five	2-No		1- Yes	Unchecked	Unchecked	Unchecked	Unchecked	Unchecked	Unchecked	Unchecked	1-Breath	1-Yes
214	1-Male	3-Widowed	1-Illiterate	5-Unemployed	1-Family members (parents, siblings, children)	2-No	4	2-1000-2000	1	2-One		2-No	2-No	2-No		2-No		2-No	2-No	1-Yes	2-two-five	2-No		1- Yes	Checked	Checked	Checked	Checked	Checked	Checked	Unchecked	1-Breath	1-Yes
215	2-Female	1-Married	4-Secondary school (9-12)	3-Merchant	1-Family members (parents, siblings, children)	2-No	4	3-2000-3000	3	5-More than three	2-Half day	2-No		2-No		2-No		2-No	1-Yes	1-Yes	2-two-five	2-No		2-No	Checked	Unchecked	Unchecked	Unchecked	Unchecked	Unchecked	Unchecked	1-Breath	1-Yes
216	1-Male	2-Unmarried	4-Secondary school (9-12)	3-Merchant	2-Alone	2-No	0	3-2000-3000	1	2-One		2-No	2-No	2-No		2-No		2-No	2-No	1-Yes	1-one	2-No		1- Yes	Checked	Unchecked	Unchecked	Checked	Unchecked	Unchecked	Unchecked	1-Breath	1-Yes
217	1-Male	1-Married	2-Read and write local language	5-Unemployed	1-Family members (parents, siblings, children)	2-No	1	1-below 1000	1	2-One	2-Half day	2-No	2-No	2-No		2-No		2-No	2-No	1-Yes	2-two-five	2-No		1- Yes	Checked	Unchecked	Unchecked	Unchecked	Checked	Checked	Unchecked	1-Breath	1-Yes
218	2-Female	2-Unmarried	3-Elementary (1-8)	7-Other (specify) :	1-Family members (parents, siblings, children)	2-No	1	1-below 1000	1	2-One	2-Half day	2-No	2-No	2-No		2-No		2-No	2-No	1-Yes	2-two-five	2-No		1- Yes	Checked	Unchecked	Unchecked	Unchecked	Unchecked	Unchecked	Unchecked	1-Breath	1-Yes
219	1-Male	1-Married	3-Elementary (1-8)	2-Civil servant other than health worker:	1-Family members (parents, siblings, children)	2-No	7	3-2000-3000	3	5-More than three	3-2-3 hours	2-No	1-Yes	2-No		1-Yes	2-Twice per week	2-No	2-No	1-Yes	3-above fiev	2-No		1- Yes	Checked	Checked	Checked	Checked	Checked	Checked	Checked	1-Breath	1-Yes
220	2-Female	2-Unmarried	4-Secondary school (9-12)	4-Student	1-Family members (parents, siblings, children)	2-No	4	3-2000-3000	2	3-Two	3-2-3 hours	2-No	2-No	2-No		2-No		2-No	2-No	1-Yes	2-two-five	2-No		1- Yes	Checked	Checked	Checked	Checked	Checked	Checked	Checked	1-Breath	1-Yes
221	1-Male	2-Unmarried	2-Read and write local language	7-Other (specify) :	2-Alone	2-No	0	2-1000-2000	1	2-One		2-No		2-No		2-No		1-Yes	2-No	1-Yes	2-two-five	2-No		1- Yes	Checked	Checked	Checked	Unchecked	Checked	Checked	Unchecked	1-Breath	1-Yes
222	1-Male	4-Divorced	4-Secondary school (9-12)	2-Civil servant other than health worker:	1-Family members (parents, siblings, children)	2-No	7	above 3000	3	5-More than three	3-2-3 hours	2-No	2-No	2-No		2-No		1-Yes	2-No	1-Yes	2-two-five	1-Yes	14	1- Yes	Checked	Checked	Checked	Checked	Checked	Unchecked	Unchecked	1-Breath	1-Yes
223	2-Female	2-Unmarried	5-College or more	4-Student	1-Family members (parents, siblings, children)	2-No	3	1-below 1000	1	2-One	2-Half day	1- Yes	2-No	2-No		2-No		2-No	1-Yes	1-Yes	2-two-five	2-No		2-No	Unchecked	Unchecked	Unchecked	Unchecked	Unchecked	Unchecked	Unchecked		2-No
224	2-Female	2-Unmarried	5-College or more	3-Merchant	1-Family members (parents, siblings, children)	1-Yes	6	above 3000	4	5-More than three	1-Whole day	1- Yes	2-No	2-No		2-No		2-No	1-Yes	1-Yes	1-one	2-No		1- Yes	Checked	Checked	Checked	Checked	Checked	Checked	Checked	1-Breath	1-Yes
225	2-Female	2-Unmarried	3-Elementary (1-8)	7-Other (specify) :	1-Family members (parents, siblings, children)	2-No	4	1-below 1000	4	2-One	4-Never	2-No	2-No	2-No		2-No		2-No	2-No	1-Yes	2-two-five	2-No		2-No	Unchecked	Unchecked	Unchecked	Unchecked	Unchecked	Unchecked	Unchecked		2-No
226	1-Male	1-Married	1-Illiterate	7-Other (specify) :	1-Family members (parents, siblings, children)	2-No	5	1-below 1000	3	3-Two	2-Half day	1- Yes	2-No	2-No		1-Yes	2-Twice per week	2-No	2-No	1-Yes	2-two-five	2-No		1- Yes	Checked	Unchecked	Unchecked	Unchecked	Unchecked	Unchecked	Unchecked	1-Breath	1-Yes
227	2-Female	2-Unmarried	4-Secondary school (9-12)	3-Merchant	1-Family members (parents, siblings, children)	1-Yes	7	1-below 1000	2	3-Two	2-Half day	2-No	2-No	2-No		2-No		2-No	2-No	1-Yes	1-one	2-No		1- Yes	Checked	Checked	Checked	Checked	Checked	Checked	Unchecked	1-Breath	1-Yes
228	2-Female	2-Unmarried	4-Secondary school (9-12)	3-Merchant	1-Family members (parents, siblings, children)	2-No	8	1-below 1000	3	4-Three	2-Half day	2-No		2-No		2-No		2-No	1-Yes	1-Yes	1-one	1-Yes	1	1- Yes	Checked	Unchecked	Unchecked	Unchecked	Unchecked	Unchecked	Unchecked	1-Breath	1-Yes
229	1-Male	2-Unmarried	5-College or more	2-Civil servant other than health worker:	1-Family members (parents, siblings, children)	2-No	3	1-below 1000	1	2-One	1-Whole day	2-No	2-No	2-No		2-No		2-No	2-No	1-Yes	3-above fiev	2-No		1- Yes	Checked	Unchecked	Unchecked	Checked	Unchecked	Unchecked	Unchecked	1-Breath	1-Yes
230	2-Female	2-Unmarried	4-Secondary school (9-12)	3-Merchant	1-Family members (parents, siblings, children)	2-No	4	2-1000-2000	2	3-Two	2-Half day	1- Yes	2-No	2-No		2-No		2-No	2-No	1-Yes	1-one	2-No		1- Yes	Checked	Unchecked	Unchecked	Unchecked	Unchecked	Unchecked	Unchecked	1-Breath	1-Yes
231	2-Female	1-Married	5-College or more	6-Housewife	1-Family members (parents, siblings, children)	2-No	3	above 3000	3	2-One	1-Whole day	2-No	2-No	2-No		2-No		2-No	1-Yes	1-Yes	2-two-five	2-No		1- Yes	Checked	Unchecked	Unchecked	Unchecked	Unchecked	Unchecked	Checked	1-Breath	1-Yes
232	2-Female	4-Divorced	4-Secondary school (9-12)	3-Merchant	1-Family members (parents, siblings, children)	1-Yes	6	3-2000-3000	3	2-One	1-Whole day	2-No	2-No	2-No		2-No		2-No	1-Yes	1-Yes	2-two-five	2-No		1- Yes	Checked	Checked	Unchecked	Checked	Unchecked	Unchecked	Checked	1-Breath	1-Yes
233	1-Male	1-Married	4-Secondary school (9-12)	3-Merchant	2-Alone	2-No	7	1-below 1000	1	1-No window		2-No	1-Yes	1-Yes	1-Less than 5	2-No		2-No	2-No	1-Yes	1-one	2-No		1- Yes	Checked	Unchecked	Unchecked	Unchecked	Unchecked	Unchecked	Unchecked	1-Breath	1-Yes
234	1-Male	2-Unmarried	3-Elementary (1-8)	7-Other (specify) :	5-Other (specify) :	2-No	1	2-1000-2000	1	2-One	4-Never	2-No	2-No	2-No		1-Yes	5-Rarely	2-No	2-No	1-Yes	2-two-five	2-No		1- Yes	Checked	Checked	Unchecked	Unchecked	Unchecked	Unchecked	Unchecked	1-Breath	1-Yes
235	2-Female	2-Unmarried	4-Secondary school (9-12)	5-Unemployed	1-Family members (parents, siblings, children)	2-No	4	2-1000-2000	5	5-More than three	1-Whole day	2-No	2-No	2-No		2-No		2-No	2-No	1-Yes	1-one	2-No		1- Yes	Checked	Unchecked	Unchecked	Checked	Checked	Unchecked	Unchecked	1-Breath	1-Yes
236	1-Male	1-Married	4-Secondary school (9-12)	7-Other (specify) :	1-Family members (parents, siblings, children)	1-Yes	7	2-1000-2000	2	1-No window		2-No	2-No	2-No		2-No		1-Yes	2-No	1-Yes	3-above fiev	1-Yes	5	1- Yes	Checked	Unchecked	Unchecked	Checked	Unchecked	Unchecked	Unchecked	1-Breath	1-Yes
237	1-Male	1-Married	4-Secondary school (9-12)	6-Housewife	1-Family members (parents, siblings, children)	2-No	4	3-2000-3000	3	3-Two	4-Never	2-No	2-No	2-No		2-No	5-Rarely	2-No	2-No	1-Yes	2-two-five	2-No		1- Yes	Unchecked	Unchecked	Unchecked	Checked	Unchecked	Unchecked	Unchecked	2-Blood contact	1-Yes
238	1-Male	2-Unmarried	2-Read and write local language	7-Other (specify) :	1-Family members (parents, siblings, children)	1-Yes	4	2-1000-2000	2	3-Two	2-Half day	2-No	2-No	2-No		2-No	5-Rarely	2-No	2-No	1-Yes	2-two-five	2-No		1- Yes	Checked	Checked	Checked	Checked	Checked	Checked	Checked	1-Breath	1-Yes
239	2-Female	1-Married	4-Secondary school (9-12)	3-Merchant	1-Family members (parents, siblings, children)	2-No	1	2-1000-2000	1	2-One	1-Whole day	1- Yes		2-No		2-No		2-No	2-No	1-Yes	2-two-five	2-No		1- Yes	Checked	Checked	Checked	Checked	Checked	Checked	Checked	1-Breath	1-Yes
240	1-Male	2-Unmarried	4-Secondary school (9-12)	5-Unemployed	1-Family members (parents, siblings, children)	1-Yes	1	3-2000-3000	1	2-One	4-Never	2-No	1-Yes	2-No		2-No		1-Yes	2-No	1-Yes	1-one	2-No		2-No	Checked	Checked	Checked	Checked	Checked	Checked	Checked	1-Breath	1-Yes
241	1-Male	1-Married	2-Read and write local language	7-Other (specify) :	1-Family members (parents, siblings, children)	2-No	3	1-below 1000	2	3-Two	2-Half day	2-No		1-Yes	1-Less than 5	1-Yes	5-Rarely	2-No	2-No	2-No		2-No		1- Yes	Checked	Checked	Checked	Checked	Checked	Checked	Checked	1-Breath	1-Yes
242	2-Female	1-Married	2-Read and write local language	6-Housewife	1-Family members (parents, siblings, children)	2-No	3	3-2000-3000	1	2-One	1-Whole day	2-No		2-No		2-No		2-No	2-No	1-Yes	1-one	2-No		1- Yes	Checked	Unchecked	Unchecked	Checked	Unchecked	Checked	Checked	1-Breath	1-Yes
243	1-Male	2-Unmarried	4-Secondary school (9-12)	7-Other (specify) :	2-Alone	2-No	7	2-1000-2000	1	2-One	1-Whole day	2-No	1-Yes	2-No		1-Yes	5-Rarely	2-No	2-No	2-No		2-No		1- Yes	Checked	Checked	Checked	Checked	Checked	Checked	Checked	1-Breath	1-Yes
244	2-Female	2-Unmarried	4-Secondary school (9-12)	2-Civil servant other than health worker:	2-Alone	2-No	7	1-below 1000	1	2-One	2-Half day	2-No	2-No	2-No		1-Yes	5-Rarely	2-No	2-No	1-Yes	1-one	2-No		2-No	Unchecked	Unchecked	Unchecked	Unchecked	Unchecked	Unchecked	Unchecked		2-No
245	2-Female	1-Married	2-Read and write local language	6-Housewife	1-Family members (parents, siblings, children)	2-No	2	above 3000	1	1-No window		2-No	2-No	2-No		2-No		2-No	2-No	2-No		2-No		1- Yes	Checked	Checked	Checked	Checked	Checked	Checked	Checked	1-Breath	1-Yes
246	1-Male	1-Married	3-Elementary (1-8)	7-Other (specify) :	1-Family members (parents, siblings, children)	2-No	1	2-1000-2000	2	3-Two	3-2-3 hours	2-No		2-No		1-Yes	5-Rarely	2-No	2-No	1-Yes	2-two-five	2-No		2-No	Unchecked	Unchecked	Unchecked	Unchecked	Unchecked	Unchecked	Unchecked		2-No
247	2-Female	2-Unmarried	3-Elementary (1-8)	7-Other (specify) :	2-Alone	2-No	8	1-below 1000	1	2-One	1-Whole day	2-No	2-No	2-No		1-Yes	2-Twice per week	2-No	2-No	2-No		2-No		1- Yes	Checked	Unchecked	Unchecked	Unchecked	Unchecked	Unchecked	Unchecked	1-Breath	1-Yes
248	1-Male	1-Married	4-Secondary school (9-12)	7-Other (specify) :	1-Family members (parents, siblings, children)	2-No	3	3-2000-3000	1	1-No window		2-No	2-No	2-No		1-Yes	5-Rarely	2-No	2-No	1-Yes	2-two-five	2-No		1- Yes	Checked	Checked	Checked	Checked	Checked	Checked	Checked	1-Breath	1-Yes
249	1-Male	1-Married	3-Elementary (1-8)	7-Other (specify) :	1-Family members (parents, siblings, children)	2-No	6	above 3000	7	5-More than three	1-Whole day	2-No	2-No	1-Yes	1-Less than 5	2-No		2-No	2-No	2-No		2-No		2-No	Unchecked	Checked	Unchecked	Unchecked	Unchecked	Unchecked	Unchecked	4-Other	2-No
250	1-Male	2-Unmarried	3-Elementary (1-8)	3-Merchant	1-Family members (parents, siblings, children)	2-No	1	3-2000-3000	1	1-No window		2-No	1-Yes	2-No		2-No		2-No	2-No	2-No		2-No		1- Yes	Checked	Unchecked	Unchecked	Checked	Unchecked	Checked	Unchecked	1-Breath	1-Yes
251	1-Male	2-Unmarried	4-Secondary school (9-12)	3-Merchant	2-Alone	2-No	0	3-2000-3000	1	2-One	4-Never	2-No	2-No	1-Yes	4-More than 20	1-Yes	1-Daily	2-No	1-Yes	2-No		2-No		1- Yes	Checked	Unchecked	Checked	Checked	Unchecked	Checked	Unchecked	1-Breath	1-Yes
252	2-Female	1-Married	3-Elementary (1-8)	7-Other (specify) :	1-Family members (parents, siblings, children)	2-No	3	3-2000-3000	1	1-No window		2-No	2-No	2-No		2-No		2-No	1-Yes	1-Yes	2-two-five	2-No		1- Yes	Checked	Unchecked	Unchecked	Unchecked	Unchecked	Unchecked	Unchecked	1-Breath	1-Yes
253	1-Male	1-Married	3-Elementary (1-8)	7-Other (specify) :	5-Other (specify) :	1-Yes	5	2-1000-2000	3	4-Three		1- Yes	2-No	1-Yes	1-Less than 5	1-Yes	5-Rarely	2-No	2-No	2-No		2-No		1- Yes	Checked	Checked	Unchecked	Unchecked	Checked	Unchecked	Unchecked	4-Other	1-Yes
254	2-Female	1-Married	1-Illiterate	7-Other (specify) :	1-Family members (parents, siblings, children)	1-Yes	3	1-below 1000	2	3-Two	1-Whole day	1- Yes	2-No	2-No		1-Yes	5-Rarely	2-No	2-No	2-No		2-No		1- Yes	Checked	Unchecked	Checked	Checked	Unchecked	Unchecked	Unchecked	1-Breath	1-Yes
255	1-Male	1-Married	5-College or more	7-Other (specify) :	1-Family members (parents, siblings, children)	2-No	1	1-below 1000	1	1-No window	3-2-3 hours	2-No	2-No	2-No		1-Yes	5-Rarely	2-No	2-No	2-No		2-No		1- Yes	Checked	Checked	Unchecked	Unchecked	Unchecked	Unchecked	Unchecked	1-Breath	1-Yes
256	2-Female	3-Widowed	1-Illiterate	7-Other (specify) :	2-Alone	2-No	1	1-below 1000	1	1-No window	4-Never	1- Yes	2-No	2-No		2-No		2-No	2-No	1-Yes	2-two-five	2-No		1- Yes	Unchecked	Checked	Unchecked	Unchecked	Unchecked	Unchecked	Unchecked	1-Breath	1-Yes
257	2-Female	2-Unmarried	2-Read and write local language	6-Housewife	1-Family members (parents, siblings, children)	2-No	4	1-below 1000	1	4-Three	1-Whole day	2-No	2-No	2-No		2-No		2-No	2-No	1-Yes	2-two-five	2-No		2-No	Checked	Unchecked	Unchecked	Unchecked	Unchecked	Unchecked	Unchecked	1-Breath	1-Yes
258	1-Male	2-Unmarried	3-Elementary (1-8)	3-Merchant	2-Alone	2-No	7	3-2000-3000	1	2-One	4-Never	2-No	2-No	1-Yes	1-Less than 5	1-Yes	5-Rarely	2-No	2-No	2-No		2-No		1- Yes	Checked	Checked	Unchecked	Unchecked	Checked	Unchecked	Unchecked	1-Breath	1-Yes
259	1-Male	1-Married	5-College or more	7-Other (specify) :	1-Family members (parents, siblings, children)	1-Yes	4	3-2000-3000	2	3-Two	1-Whole day	2-No	2-No	2-No		1-Yes	5-Rarely	2-No	2-No	2-No		2-No		1- Yes	Checked	Unchecked	Checked	Unchecked	Unchecked	Unchecked	Unchecked	1-Breath	1-Yes
260	1-Male	1-Married	4-Secondary school (9-12)	2-Civil servant other than health worker:	1-Family members (parents, siblings, children)	2-No	3	above 3000	2	3-Two	1-Whole day	2-No	2-No	2-No		1-Yes	5-Rarely	2-No	2-No	2-No		2-No		1- Yes	Checked	Unchecked	Unchecked	Unchecked	Checked	Checked	Unchecked	1-Breath	1-Yes
261	1-Male	1-Married	5-College or more	2-Civil servant other than health worker:	1-Family members (parents, siblings, children)	2-No	3	3-2000-3000	1	1-No window	3-2-3 hours	2-No	2-No	2-No		1-Yes	5-Rarely	2-No	2-No	2-No		2-No		1- Yes	Checked	Checked	Unchecked	Checked	Unchecked	Unchecked	Unchecked	1-Breath	1-Yes
262	1-Male	2-Unmarried	3-Elementary (1-8)	3-Merchant	1-Family members (parents, siblings, children)	2-No	3	above 3000	1	1-No window		2-No	2-No	1-Yes	1-Less than 5	1-Yes	5-Rarely	2-No	2-No	2-No		1-Yes	4	2-No	Checked	Unchecked	Unchecked	Unchecked	Unchecked	Unchecked	Unchecked	1-Breath	1-Yes
263	2-Female	1-Married	3-Elementary (1-8)	6-Housewife	1-Family members (parents, siblings, children)	2-No	3	above 3000	1	1-No window	4-Never	2-No	2-No	2-No		2-No		2-No	2-No	2-No		2-No		1- Yes	Unchecked	Unchecked	Unchecked	Unchecked	Unchecked	Unchecked	Unchecked	1-Breath	1-Yes
C001	1-Male	1-Married	3-Elementary (1-8)	7-Other (specify) :	1-Family members (parents, siblings, children)	2-No	5	1-<1000	3	3-Two	1-Whole day	2-No		2-No		2-No		2-No	2-No	1-Yes	2-two-five	2-No		1- Yes	Checked	Checked	Unchecked	Unchecked	Unchecked	Checked	Unchecked	Checked	1-Yes
C002	1-Male	1-Married	3-Elementary (1-8)	3-Merchant	1-Family members (parents, siblings, children)	2-No	4	1-<1000	2	3-Two	1-Whole day	2-No	2-No	2-No		2-No		2-No	2-No	2-No		2-No		1- Yes	Checked	Checked	Unchecked	Checked	Unchecked	Checked	Unchecked	Checked	1-Yes
C003	1-Male	1-Married	4-Secondary school (9-12)	3-Merchant	1-Family members (parents, siblings, children)	2-No	5	1-<1000	2	3-Two	1-Whole day	2-No		2-No		2-No		2-No	1-Yes	1-Yes	2-two-five	2-No		1- Yes	Checked	Unchecked	Unchecked	Unchecked	Unchecked	Unchecked	Unchecked	Checked	1-Yes
C004	1-Male	1-Married	3-Elementary (1-8)	2-Civil servant other than health worker:	1-Family members (parents, siblings, children)	2-No	3	3-2000-3000	2	3-Two	3-2-3 hours	2-No	1-Yes	2-No		2-No		2-No	1-Yes	1-Yes	2-two-five	1-Yes	5	1- Yes	Checked	Unchecked	Unchecked	Unchecked	Unchecked	Unchecked	Unchecked	Checked	1-Yes
C005	1-Male	2-Unmarried	3-Elementary (1-8)	7-Other (specify) :	2-Alone	2-No	2	2-1000-2000	1	2-One	3-2-3 hours	2-No	2-No	2-No		2-No		2-No	2-No	2-No		2-No		1- Yes	Unchecked	Unchecked	Unchecked	Unchecked	Unchecked	Unchecked	Unchecked	Unchecked	1-Yes
C006	2-Female	1-Married	5-College or more	3-Merchant	1-Family members (parents, siblings, children)	2-No	4	3-2000-3000	4	5-More than three	1-Whole day	2-No		2-No		2-No		2-No	1-Yes	2-No		2-No		1- Yes	Checked	Unchecked	Unchecked	Unchecked	Unchecked	Unchecked	Checked	Checked	1-Yes
C007	1-Male	2-Unmarried	3-Elementary (1-8)	7-Other (specify) :	1-Family members (parents, siblings, children)	2-No	2	1-<1000	1	2-One	3-2-3 hours	2-No		2-No		2-No		2-No	2-No	2-No		2-No		1- Yes	Unchecked	Unchecked	Unchecked	Unchecked	Unchecked	Unchecked	Unchecked	Unchecked	3-I don't know
C008	2-Female	1-Married	4-Secondary school (9-12)	6-Housewife	1-Family members (parents, siblings, children)	2-No	2	2-1000-2000	1	1-No window		2-No		2-No		2-No		2-No	2-No	2-No		2-No		1- Yes	Checked	Unchecked	Unchecked	Unchecked	Unchecked	Unchecked	Unchecked	Checked	1-Yes
C009	1-Male	1-Married	4-Secondary school (9-12)	7-Other (specify) :	1-Family members (parents, siblings, children)	2-No	5	2-1000-2000	2	2-One	1-Whole day	2-No	2-No	2-No		1-Yes	5-Rarely	1-Yes	1-Yes	2-No		2-No		1- Yes	Checked	Checked	Unchecked	Unchecked	Checked	Unchecked	Unchecked	Checked	1-Yes
C010	2-Female	1-Married	3-Elementary (1-8)	4-Student	5-Other (specify) :	2-No	2	2-1000-2000	1	2-One	4-Never	2-No		2-No		2-No		2-No	2-No	1-Yes	2-two-five	2-No		1- Yes	Unchecked	Unchecked	Unchecked	Unchecked	Unchecked	Unchecked	Unchecked	Unchecked	1-Yes
C011	2-Female	2-Unmarried	5-College or more	4-Student	1-Family members (parents, siblings, children)	2-No	5	3-2000-3000	3	5-More than three	1-Whole day	2-No		2-No		2-No		2-No	1-Yes	1-Yes	2-two-five	2-No		1- Yes	Checked	Unchecked	Unchecked	Unchecked	Unchecked	Unchecked	Unchecked	Checked	2-No
C012	1-Male	2-Unmarried	4-Secondary school (9-12)	2-Civil servant other than health worker:	1-Family members (parents, siblings, children)	2-No	4	3-2000-3000	3	3-Two	1-Whole day	2-No	2-No	2-No		1-Yes	5-Rarely	1-Yes	2-No	1-Yes	3-Above five	2-No		1- Yes	Checked	Checked	Checked	Checked	Checked	Checked	Checked	Checked	1-Yes
C013	2-Female	1-Married	3-Elementary (1-8)	7-Other (specify) :	5-Other (specify) :	2-No	3	3-2000-3000	1	1-No window		2-No	2-No	2-No		2-No		2-No	2-No	1-Yes	1-once	2-No		1- Yes	Checked	Checked	Checked	Checked	Unchecked	Unchecked	Unchecked	Checked	1-Yes
C014	2-Female	2-Unmarried	4-Secondary school (9-12)	4-Student	1-Family members (parents, siblings, children)	2-No	3	3-2000-3000	2	2-One	1-Whole day	1- Yes	2-No	2-No		2-No		2-No	1-Yes	1-Yes	2-two-five	2-No		1- Yes	Checked	Unchecked	Unchecked	Checked	Unchecked	Unchecked	Unchecked	Checked	1-Yes
C015	2-Female	2-Unmarried	5-College or more	2-Civil servant other than health worker:	2-Alone	2-No	7	2-1000-2000	1	2-One	3-2-3 hours	2-No	2-No	2-No		2-No		2-No	2-No	1-Yes	2-two-five	2-No		1- Yes	Checked	Unchecked	Unchecked	Checked	Unchecked	Unchecked	Checked	Checked	1-Yes
C016	1-Male	1-Married	4-Secondary school (9-12)	3-Merchant	1-Family members (parents, siblings, children)	2-No	1	3-2000-3000	1	1-No window		2-No	1-Yes	2-No		1-Yes	4-on average once per month	2-No	2-No	1-Yes	2-two-five	2-No		1- Yes	Checked	Unchecked	Unchecked	Checked	Checked	Unchecked	Unchecked	Checked	1-Yes
C017	1-Male	2-Unmarried	4-Secondary school (9-12)	3-Merchant	1-Family members (parents, siblings, children)	2-No	3	3-2000-3000	2	2-One	1-Whole day	2-No	2-No	2-No		2-No		2-No	1-Yes	2-No		2-No		1- Yes	Checked	Unchecked	Unchecked	Checked	Unchecked	Unchecked	Unchecked	Checked	1-Yes
C018	1-Male	1-Married	5-College or more	2-Civil servant other than health worker:	1-Family members (parents, siblings, children)	2-No	2	3-2000-3000	1	2-One	3-2-3 hours	1- Yes	2-No	2-No		1-Yes	5-Rarely	1-Yes	2-No	1-Yes	3-Above five	2-No		1- Yes	Checked	Checked	Unchecked	Checked	Checked	Unchecked	Checked	Checked	1-Yes
C019	1-Male	1-Married	3-Elementary (1-8)	5-Unemployed	1-Family members (parents, siblings, children)	1-Yes	4	2-1000-2000	2	2-One	1-Whole day	1- Yes		2-No		1-Yes	4-on average once per month	1-Yes	2-No	1-Yes	3-Above five	2-No		1- Yes	Checked	Unchecked	Unchecked	Checked	Checked	Unchecked	Checked	Checked	1-Yes
C020	1-Male	1-Married	5-College or more	2-Civil servant other than health worker:	1-Family members (parents, siblings, children)	2-No	7	3-2000-3000	1	2-One	1-Whole day	2-No	2-No	2-No		2-No		2-No	2-No	1-Yes	2-two-five	2-No		1- Yes	Checked	Checked	Checked	Checked	Checked	Unchecked	Checked	Checked	1-Yes
C020	1-Male	1-Married	5-College or more	2-Civil servant other than health worker:	1-Family members (parents, siblings, children)	2-No	7	3-2000-3000	1	2-One	1-Whole day	2-No	2-No	2-No		2-No		2-No	2-No	1-Yes	2-two-five	2-No		1- Yes	Checked	Checked	Checked	Checked	Checked	Unchecked	Checked	Checked	1-Yes
C021	1-Male	1-Married	4-Secondary school (9-12)	2-Civil servant other than health worker:	1-Family members (parents, siblings, children)	2-No	2	3-2000-3000	2	2-One	1-Whole day	1- Yes	2-No	2-No		1-Yes	5-Rarely	1-Yes	2-No	1-Yes	2-two-five	2-No		1- Yes	Checked	Checked	Unchecked	Checked	Checked	Unchecked	Unchecked	Checked	1-Yes
C022	2-Female	2-Unmarried	4-Secondary school (9-12)	7-Other (specify) :	1-Family members (parents, siblings, children)	2-No	7	3-2000-3000	2	1-No window		2-No	2-No	2-No		2-No		2-No	1-Yes	1-Yes	1-once	2-No		1- Yes	Checked	Unchecked	Unchecked	Checked	Unchecked	Unchecked	Checked	Checked	1-Yes
C023	2-Female	2-Unmarried	3-Elementary (1-8)	7-Other (specify) :	1-Family members (parents, siblings, children)	2-No	3	3-2000-3000	2	2-One	3-2-3 hours	2-No	2-No	2-No		2-No		2-No	2-No	1-Yes	2-two-five	2-No		1- Yes	Checked	Unchecked	Unchecked	Checked	Unchecked	Unchecked	Checked	Unchecked	3-I don't know
C024	1-Male	2-Unmarried	4-Secondary school (9-12)	4-Student	1-Family members (parents, siblings, children)	2-No	4	2-1000-2000	2	2-One	2-Half day	2-No		2-No		2-No		2-No	1-Yes	1-Yes	2-two-five	2-No		1- Yes	Checked	Checked	Unchecked	Checked	Unchecked	Unchecked	Checked	Checked	1-Yes
C025	2-Female	1-Married	4-Secondary school (9-12)	3-Merchant	1-Family members (parents, siblings, children)	2-No	2	2-1000-2000	1	1-No window		2-No	2-No	2-No		2-No		2-No	2-No	1-Yes	2-two-five	2-No		1- Yes	Checked	Unchecked	Unchecked	Checked	Unchecked	Unchecked	Checked	Checked	1-Yes
C026	1-Male	2-Unmarried	4-Secondary school (9-12)	3-Merchant	1-Family members (parents, siblings, children)	2-No	5	3-2000-3000	2	2-One	1-Whole day	1- Yes	2-No	2-No		1-Yes	5-Rarely	2-No	2-No	1-Yes	2-two-five	2-No		1- Yes	Checked	Checked	Checked	Checked	Unchecked	Unchecked	Checked	Checked	1-Yes
C027	2-Female	2-Unmarried	4-Secondary school (9-12)	3-Merchant	1-Family members (parents, siblings, children)	1-Yes	6	3-2000-3000	2	2-One	3-2-3 hours	1- Yes	2-No	2-No		1-Yes	4-on average once per month	2-No	2-No	1-Yes	2-two-five	2-No		1- Yes	Checked	Checked	Checked	Checked	Unchecked	Unchecked	Checked	Checked	1-Yes
C028	1-Male	1-Married	5-College or more	2-Civil servant other than health worker:	1-Family members (parents, siblings, children)	2-No	1	3-2000-3000	1	2-One	3-2-3 hours	2-No	2-No	2-No		2-No		2-No	2-No	1-Yes	1-once	2-No		1- Yes	Checked	Unchecked	Unchecked	Checked	Checked	Unchecked	Unchecked	Checked	1-Yes
C029	2-Female	1-Married	3-Elementary (1-8)	5-Unemployed	1-Family members (parents, siblings, children)	2-No	1	2-1000-2000	2	1-No window		1- Yes	2-No	2-No		2-No		2-No	1-Yes	1-Yes	1-once	2-No		1- Yes	Checked	Checked	Checked	Checked	Checked	Checked	Checked	Checked	1-Yes
C030	2-Female	1-Married	5-College or more	3-Merchant	1-Family members (parents, siblings, children)	2-No	2	3-2000-3000	1	2-One	1-Whole day	2-No	2-No	2-No		1-Yes	5-Rarely	2-No	1-Yes	1-Yes	1-once	2-No		1- Yes	Checked	Checked	Checked	Checked	Checked	Checked	Checked	Checked	1-Yes
C031	2-Female	1-Married	3-Elementary (1-8)	6-Housewife	1-Family members (parents, siblings, children)	2-No	3	3-2000-3000	1	2-One	1-Whole day	2-No	2-No	2-No		2-No		2-No	2-No	1-Yes	2-two-five	2-No		1- Yes	Checked	Checked	Checked	Checked	Checked	Checked	Checked	Checked	1-Yes
C032	1-Male	1-Married	4-Secondary school (9-12)	7-Other (specify) :	1-Family members (parents, siblings, children)	2-No	3	2-1000-2000	1	2-One	4-Never	2-No		2-No		2-No		2-No	2-No	1-Yes	2-two-five	2-No		1- Yes	Checked	Checked	Checked	Checked	Checked	Checked	Checked	Checked	1-Yes
C033	1-Male	1-Married	3-Elementary (1-8)	7-Other (specify) :	1-Family members (parents, siblings, children)	2-No	3	3-2000-3000	1	1-No window		2-No	2-No	2-No		2-No		2-No	2-No	1-Yes	1-once	2-No		1- Yes	Checked	Checked	Checked	Checked	Checked	Checked	Checked	Checked	1-Yes
C034	2-Female	2-Unmarried	5-College or more	2-Civil servant other than health worker:	1-Family members (parents, siblings, children)	2-No	4	3-2000-3000	2	4-Three	2-Half day	2-No	2-No	2-No		2-No		2-No	1-Yes	2-No		2-No		1- Yes	Checked	Checked	Checked	Checked	Checked	Checked	Checked	Checked	1-Yes
C035	1-Male	2-Unmarried	5-College or more	2-Civil servant other than health worker:	2-Alone	2-No	0	3-2000-3000	1	2-One	3-2-3 hours	2-No	2-No	2-No		2-No		2-No	1-Yes	2-No		2-No		1- Yes	Checked	Checked	Checked	Checked	Checked	Checked	Unchecked	Checked	1-Yes
C036	1-Male	1-Married	4-Secondary school (9-12)	7-Other (specify) :	1-Family members (parents, siblings, children)	2-No	2	3-2000-3000	1	2-One	4-Never	2-No	1-Yes	2-No		2-No		2-No	2-No	1-Yes	2-two-five	2-No		1- Yes	Checked	Checked	Checked	Checked	Checked	Checked	Unchecked	Checked	1-Yes
C037	2-Female	1-Married	2-Read and write local language	6-Housewife	1-Family members (parents, siblings, children)	2-No	3	3-2000-3000	3	4-Three	2-Half day	2-No	2-No	2-No		2-No		1-Yes	2-No	1-Yes	3-Above five	2-No		1- Yes	Checked	Checked	Checked	Checked	Checked	Checked	Checked	Checked	1-Yes
C038	2-Female	1-Married	3-Elementary (1-8)	3-Merchant	2-Alone	2-No	0	1-<1000	1	1-No window		2-No	2-No	2-No		2-No		2-No	2-No	1-Yes	2-two-five	2-No		1- Yes	Checked	Checked	Unchecked	Checked	Unchecked	Unchecked	Unchecked	Checked	1-Yes
C039	1-Male	2-Unmarried	4-Secondary school (9-12)	4-Student	1-Family members (parents, siblings, children)	2-No	4	3-2000-3000	2	4-Three	1-Whole day	2-No	2-No	2-No		2-No		2-No	1-Yes	1-Yes	1-once	2-No		1- Yes	Checked	Unchecked	Checked	Checked	Unchecked	Unchecked	Unchecked	Checked	1-Yes
C040	1-Male	1-Married	4-Secondary school (9-12)	7-Other (specify) :	1-Family members (parents, siblings, children)	2-No	4	2-1000-2000	5	5-More than three	1-Whole day	2-No	2-No	1-Yes	1-Less than 5	1-Yes	3-on average once per week	2-No	1-Yes	1-Yes	1-once	2-No		1- Yes	Checked	Unchecked	Unchecked	Unchecked	Unchecked	Unchecked	Unchecked	Checked	1-Yes
C041	2-Female	4-Divorced	1-Illiterate	6-Housewife	1-Family members (parents, siblings, children)	2-No	3	1-<1000	1	2-One	2-Half day	2-No	2-No	2-No		2-No		1-Yes	2-No	1-Yes	1-once	1-Yes	3	1- Yes	Checked	Unchecked	Unchecked	Unchecked	Unchecked	Unchecked	Unchecked	Checked	1-Yes
C042	1-Male	1-Married	3-Elementary (1-8)	2-Civil servant other than health worker:	1-Family members (parents, siblings, children)	2-No	5	2-1000-2000	4	1-No window		2-No	2-No	2-No		2-No		2-No	2-No	1-Yes	3-Above five	2-No		1- Yes	Checked	Unchecked	Unchecked	Checked	Unchecked	Unchecked	Unchecked	Checked	1-Yes
C043	1-Male	1-Married	1-Illiterate	3-Merchant	1-Family members (parents, siblings, children)	1-Yes	8	2-1000-2000	2	2-One	2-Half day	2-No	2-No	2-No		1-Yes	1-Daily	2-No	2-No	1-Yes	1-once	2-No		1- Yes	Checked	Unchecked	Unchecked	Checked	Unchecked	Unchecked	Unchecked	Checked	1-Yes
C044	1-Male	1-Married	1-Illiterate	7-Other (specify) :	1-Family members (parents, siblings, children)	2-No	3	1-<1000	2	3-Two	2-Half day	2-No	2-No	2-No		1-Yes	2-Twice per week	1-Yes	2-No	2-No		2-No		1- Yes	Checked	Unchecked	Unchecked	Checked	Unchecked	Unchecked	Unchecked	Checked	1-Yes
C045	2-Female	1-Married	5-College or more	4-Student	1-Family members (parents, siblings, children)	2-No	5	2-1000-2000	2	2-One	2-Half day	2-No	2-No	2-No		1-Yes	5-Rarely	2-No	2-No	1-Yes	2-two-five	2-No		2-No	Unchecked	Unchecked	Unchecked	Unchecked	Unchecked	Unchecked	Unchecked	Unchecked	2-No
C046	1-Male	2-Unmarried	5-College or more	2-Civil servant other than health worker:	2-Alone	2-No	0	3-2000-3000	1	2-One	2-Half day	2-No	2-No	2-No		2-No		2-No	2-No	1-Yes	2-two-five	2-No		1- Yes	Unchecked	Unchecked	Unchecked	Unchecked	Unchecked	Unchecked	Unchecked	Unchecked	1-Yes
C047	1-Male	1-Married	5-College or more	5-Unemployed	1-Family members (parents, siblings, children)	2-No	7	3-2000-3000	3	5-More than three	2-Half day	2-No		2-No		1-Yes	3-on average once per week	2-No	2-No	1-Yes	2-two-five	2-No		1- Yes	Checked	Unchecked	Checked	Unchecked	Checked	Unchecked	Checked	Checked	1-Yes
C048	2-Female	1-Married	3-Elementary (1-8)	6-Housewife	1-Family members (parents, siblings, children)	2-No	7	2-1000-2000	2	3-Two	1-Whole day	2-No	2-No	2-No		2-No		1-Yes	1-Yes	1-Yes	3-Above five	2-No		1- Yes	Checked	Unchecked	Unchecked	Checked	Unchecked	Unchecked	Unchecked	Checked	1-Yes
C049	1-Male	1-Married	3-Elementary (1-8)	7-Other (specify) :	1-Family members (parents, siblings, children)	2-No	1	2-1000-2000	1	2-One	4-Never	2-No	2-No	2-No		2-No		2-No	2-No	1-Yes	1-once	2-No		1- Yes	Checked	Unchecked	Unchecked	Unchecked	Unchecked	Checked	Unchecked	Checked	1-Yes
C050	2-Female	1-Married	3-Elementary (1-8)	3-Merchant	1-Family members (parents, siblings, children)	1-Yes	8	2-1000-2000	2	2-One	2-Half day	2-No	2-No	2-No		2-No		2-No	2-No	1-Yes	2-two-five	2-No		1- Yes	Checked	Unchecked	Unchecked	Checked	Unchecked	Checked	Unchecked	Checked	1-Yes
C051	1-Male	1-Married	2-Read and write local language	7-Other (specify) :	1-Family members (parents, siblings, children)	2-No	2	2-1000-2000	1	2-One	3-2-3 hours	2-No	2-No	2-No		1-Yes	3-on average once per week	2-No	2-No	1-Yes	1-once	2-No		1- Yes	Checked	Checked	Unchecked	Checked	Unchecked	Unchecked	Unchecked	Checked	1-Yes
C052	1-Male	1-Married	4-Secondary school (9-12)	7-Other (specify) :	1-Family members (parents, siblings, children)	2-No	2	2-1000-2000	1	2-One	2-Half day	2-No	2-No	2-No		2-No		2-No	2-No	1-Yes	2-two-five	2-No		1- Yes	Checked	Checked	Checked	Checked	Unchecked	Unchecked	Unchecked	Checked	1-Yes
C053	2-Female	2-Unmarried	5-College or more	7-Other (specify) :	1-Family members (parents, siblings, children)	2-No	2	3-2000-3000	2	2-One	2-Half day	1- Yes	2-No	2-No		2-No		2-No	1-Yes	1-Yes	2-two-five	1-Yes	5	1- Yes	Checked	Unchecked	Checked	Unchecked	Unchecked	Checked	Unchecked	Checked	1-Yes
C054	2-Female	1-Married	5-College or more	2-Civil servant other than health worker:	1-Family members (parents, siblings, children)	2-No	7	3-2000-3000	5	5-More than three	2-Half day	2-No	2-No	2-No		1-Yes	5-Rarely	2-No	1-Yes	1-Yes	2-two-five	2-No		1- Yes	Checked	Checked	Checked	Checked	Checked	Unchecked	Checked	Checked	1-Yes
C055	1-Male	2-Unmarried	4-Secondary school (9-12)	4-Student	1-Family members (parents, siblings, children)	1-Yes	10	3-2000-3000	6	5-More than three	1-Whole day	2-No	2-No	2-No		2-No		1-Yes	1-Yes	1-Yes	2-two-five	2-No		1- Yes	Checked	Unchecked	Unchecked	Unchecked	Unchecked	Unchecked	Unchecked	Checked	1-Yes
C056	1-Male	2-Unmarried	2-Read and write local language	5-Unemployed	1-Family members (parents, siblings, children)	1-Yes	8	1-<1000	2	2-One	3-2-3 hours	2-No	2-No	1-Yes	1-Less than 5	1-Yes	5-Rarely	2-No	1-Yes	1-Yes	1-once	2-No		1- Yes	Checked	Checked	Checked	Checked	Checked	Checked	Checked	Checked	1-Yes
C057	2-Female	1-Married	3-Elementary (1-8)	6-Housewife	5-Other (specify) :	2-No	4	3-2000-3000	2	4-Three	1-Whole day	2-No	2-No	2-No		2-No		2-No	1-Yes	1-Yes	2-two-five	2-No		1- Yes	Checked	Unchecked	Unchecked	Unchecked	Unchecked	Unchecked	Unchecked	Checked	1-Yes
C058	1-Male	1-Married	5-College or more	2-Civil servant other than health worker:	5-Other (specify) :	2-No	2	3-2000-3000	1	2-One	3-2-3 hours	2-No	2-No	2-No		1-Yes	3-on average once per week	2-No	1-Yes	1-Yes	1-once	2-No		1- Yes	Checked	Checked	Checked	Checked	Unchecked	Unchecked	Checked	Checked	1-Yes
C059	2-Female	1-Married	4-Secondary school (9-12)	5-Unemployed	2-Alone	2-No	3	2-1000-2000	1	1-No window		2-No		2-No		2-No		2-No	1-Yes	1-Yes	2-two-five	2-No		1- Yes	Checked	Unchecked	Unchecked	Unchecked	Unchecked	Unchecked	Unchecked	Checked	1-Yes
C060	1-Male	1-Married	4-Secondary school (9-12)	3-Merchant	1-Family members (parents, siblings, children)	2-No	3	3-2000-3000	2	3-Two	3-2-3 hours	2-No	2-No	2-No		2-No		2-No	1-Yes	1-Yes	1-once	2-No		1- Yes	Checked	Unchecked	Unchecked	Checked	Checked	Unchecked	Unchecked	Checked	1-Yes
C061	2-Female	1-Married	1-Illiterate	6-Housewife	1-Family members (parents, siblings, children)	2-No	3	3-2000-3000	2	3-Two	2-Half day	2-No	2-No	2-No		2-No		1-Yes	2-No	1-Yes	3-Above five	2-No		1- Yes	Checked	Checked	Unchecked	Checked	Unchecked	Unchecked	Unchecked	Checked	1-Yes
C062	2-Female	1-Married	5-College or more	7-Other (specify) :	5-Other (specify) :	2-No	2	3-2000-3000	2	4-Three	3-2-3 hours	2-No	2-No	2-No		1-Yes	3-on average once per week	2-No	1-Yes	1-Yes	1-once	2-No		1- Yes	Checked	Checked	Checked	Checked	Unchecked	Unchecked	Checked	Checked	1-Yes
C063	1-Male	1-Married	3-Elementary (1-8)	3-Merchant	1-Family members (parents, siblings, children)	2-No	4	3-2000-3000	1	2-One	2-Half day	2-No	2-No	2-No		2-No		2-No	2-No	1-Yes	1-once	2-No		1- Yes	Checked	Unchecked	Unchecked	Checked	Unchecked	Checked	Unchecked	Checked	1-Yes
C064	1-Male	2-Unmarried	4-Secondary school (9-12)	4-Student	1-Family members (parents, siblings, children)	2-No	3	3-2000-3000	2	3-Two	3-2-3 hours	2-No	2-No	2-No		2-No		2-No	1-Yes	1-Yes	2-two-five	2-No		1- Yes	Checked	Checked	Checked	Unchecked	Unchecked	Unchecked	Checked	Checked	1-Yes
C065	1-Male	2-Unmarried	5-College or more	4-Student	1-Family members (parents, siblings, children)	2-No	4	2-1000-2000	1	2-One	2-Half day	2-No	2-No	2-No		2-No		2-No	1-Yes	1-Yes	1-once	2-No		1- Yes	Checked	Checked	Unchecked	Checked	Unchecked	Unchecked	Unchecked	Checked	1-Yes
C066	1-Male	2-Unmarried	5-College or more	2-Civil servant other than health worker:	2-Alone	2-No	0	3-2000-3000	1	2-One	4-Never	2-No		2-No		1-Yes	5-Rarely	2-No	2-No	1-Yes	1-once	2-No		1- Yes	Checked	Checked	Checked	Unchecked	Unchecked	Checked	Unchecked	Checked	1-Yes
C067	2-Female	2-Unmarried	4-Secondary school (9-12)	7-Other (specify) :	1-Family members (parents, siblings, children)	1-Yes	2	2-1000-2000	1	2-One	3-2-3 hours	2-No	2-No	2-No		2-No		1-Yes	1-Yes	1-Yes	1-once	2-No		1- Yes	Checked	Unchecked	Unchecked	Unchecked	Unchecked	Unchecked	Unchecked	Checked	1-Yes
C068	1-Male	2-Unmarried	5-College or more	5-Unemployed	1-Family members (parents, siblings, children)	1-Yes	5	1-<1000	2	5-More than three	1-Whole day	1- Yes	2-No	2-No		2-No		2-No	1-Yes	1-Yes	2-two-five	1-Yes	2	1- Yes	Checked	Unchecked	Checked	Checked	Unchecked	Checked	Checked	Checked	1-Yes
C069	1-Male	1-Married	5-College or more	4-Student	1-Family members (parents, siblings, children)	2-No	2	2-1000-2000	1	2-One	3-2-3 hours	2-No	2-No	2-No		1-Yes	5-Rarely	2-No	1-Yes	1-Yes	2-two-five	2-No		1- Yes	Checked	Checked	Checked	Checked	Unchecked	Checked	Checked	Checked	1-Yes
C070	2-Female	2-Unmarried	3-Elementary (1-8)	3-Merchant	2-Alone	1-Yes	7	2-1000-2000	2	5-More than three	3-2-3 hours	2-No	2-No	2-No		1-Yes	5-Rarely	2-No	1-Yes	1-Yes	1-once	2-No		1- Yes	Checked	Unchecked	Checked	Checked	Unchecked	Unchecked	Unchecked	Checked	1-Yes
C071	2-Female	2-Unmarried	4-Secondary school (9-12)	4-Student	1-Family members (parents, siblings, children)	1-Yes	3	3-2000-3000	3	5-More than three	1-Whole day	2-No	2-No	2-No		2-No		2-No	1-Yes	1-Yes	3-Above five	2-No		1- Yes	Checked	Checked	Checked	Checked	Unchecked	Checked	Checked	Checked	1-Yes
C072	1-Male	2-Unmarried	4-Secondary school (9-12)	5-Unemployed	1-Family members (parents, siblings, children)	2-No	1	3-2000-3000	2	2-One	1-Whole day	1- Yes	1-Yes	2-No		1-Yes	5-Rarely	2-No	1-Yes	1-Yes	2-two-five	2-No		1- Yes	Checked	Checked	Unchecked	Checked	Unchecked	Checked	Unchecked	Checked	1-Yes
C073	1-Male	1-Married	3-Elementary (1-8)	3-Merchant	1-Family members (parents, siblings, children)	1-Yes	4	2-1000-2000	1	3-Two	3-2-3 hours	2-No	2-No	2-No		1-Yes	5-Rarely	2-No	2-No	1-Yes	2-two-five	2-No		1- Yes	Checked	Unchecked	Unchecked	Checked	Checked	Unchecked	Unchecked	Checked	1-Yes
C074	2-Female	1-Married	5-College or more	3-Merchant	1-Family members (parents, siblings, children)	2-No	7	3-2000-3000	5	5-More than three	2-Half day	2-No	2-No	2-No		2-No		2-No	1-Yes	1-Yes	2-two-five	2-No		1- Yes	Checked	Unchecked	Unchecked	Checked	Unchecked	Unchecked	Unchecked	Checked	1-Yes
C075	2-Female	2-Unmarried	5-College or more	7-Other (specify) :	2-Alone	2-No	0	3-2000-3000	2	3-Two	4-Never	2-No	2-No	2-No		2-No		2-No	1-Yes	1-Yes	2-two-five	2-No		2-No	Unchecked	Unchecked	Unchecked	Unchecked	Unchecked	Unchecked	Unchecked	Unchecked	2-No
C076	2-Female	2-Unmarried	4-Secondary school (9-12)	7-Other (specify) :	5-Other (specify) :	1-Yes	2	2-1000-2000	1	2-One	4-Never	2-No	2-No	2-No		2-No		1-Yes	2-No	1-Yes	1-once	2-No		1- Yes	Unchecked	Unchecked	Unchecked	Unchecked	Unchecked	Unchecked	Unchecked	Unchecked	2-No
C077	1-Male	2-Unmarried	3-Elementary (1-8)	7-Other (specify) :	1-Family members (parents, siblings, children)	2-No	7	1-<1000	1	2-One	3-2-3 hours	2-No	2-No	2-No		2-No		2-No	2-No	1-Yes	1-once	2-No		1- Yes	Checked	Unchecked	Unchecked	Unchecked	Unchecked	Unchecked	Unchecked	Checked	1-Yes
C078	1-Male	2-Unmarried	3-Elementary (1-8)	7-Other (specify) :	1-Family members (parents, siblings, children)	2-No	7	1-<1000	1	2-One	1-Whole day	2-No	2-No	2-No		1-Yes	5-Rarely	2-No	2-No	2-No		2-No		2-No	Unchecked	Unchecked	Unchecked	Unchecked	Unchecked	Unchecked	Unchecked	Unchecked	3-I don't know
C079	2-Female	1-Married	3-Elementary (1-8)	6-Housewife	1-Family members (parents, siblings, children)	2-No	4	3-2000-3000	3	3-Two	2-Half day	2-No		2-No		2-No		2-No	2-No	1-Yes	1-once	2-No		1- Yes	Checked	Unchecked	Unchecked	Unchecked	Unchecked	Unchecked	Unchecked	Checked	1-Yes
C080	2-Female	1-Married	3-Elementary (1-8)	5-Unemployed	1-Family members (parents, siblings, children)	2-No	2	3-2000-3000	1	1-No window		2-No		2-No		2-No		2-No	2-No	1-Yes	1-once	2-No		1- Yes	Checked	Unchecked	Unchecked	Unchecked	Unchecked	Unchecked	Unchecked	Checked	1-Yes
C081	1-Male	2-Unmarried	5-College or more	2-Civil servant other than health worker:	1-Family members (parents, siblings, children)	2-No	4	3-2000-3000	3	3-Two	1-Whole day	2-No	2-No	2-No		2-No		2-No	1-Yes	2-No		2-No		1- Yes	Checked	Unchecked	Unchecked	Checked	Unchecked	Unchecked	Unchecked	Checked	1-Yes
C082	2-Female	2-Unmarried	4-Secondary school (9-12)	7-Other (specify) :	2-Alone	2-No	0	2-1000-2000	1	1-No window		2-No	2-No	2-No		2-No		2-No	2-No	1-Yes	2-two-five	2-No		2-No	Unchecked	Unchecked	Unchecked	Unchecked	Unchecked	Unchecked	Unchecked	Unchecked	2-No
C083	1-Male	2-Unmarried	4-Secondary school (9-12)	3-Merchant	5-Other (specify) :	2-No	2	2-1000-2000	1	2-One	4-Never	2-No	2-No	2-No		2-No		2-No	2-No	2-No		2-No		1- Yes	Checked	Unchecked	Unchecked	Unchecked	Unchecked	Unchecked	Unchecked	Checked	1-Yes
C084	1-Male	2-Unmarried	4-Secondary school (9-12)	7-Other (specify) :	1-Family members (parents, siblings, children)	2-No	5	3-2000-3000	1	3-Two	1-Whole day	2-No	2-No	2-No		2-No		2-No	1-Yes	1-Yes	1-once	2-No		1- Yes	Checked	Unchecked	Unchecked	Checked	Unchecked	Unchecked	Unchecked	Checked	1-Yes
C085	1-Male	2-Unmarried	5-College or more	7-Other (specify) :	1-Family members (parents, siblings, children)	1-Yes	7	3-2000-3000	1	2-One	3-2-3 hours	2-No	2-No	2-No		1-Yes	5-Rarely	1-Yes	1-Yes	1-Yes	3-Above five	1-Yes	3	1- Yes	Checked	Unchecked	Unchecked	Checked	Unchecked	Unchecked	Unchecked	Checked	1-Yes
C086	1-Male	1-Married	1-Illiterate	5-Unemployed	1-Family members (parents, siblings, children)	1-Yes	5	3-2000-3000	1	3-Two	1-Whole day	2-No	2-No	2-No		2-No		2-No	2-No	1-Yes	2-two-five	1-Yes	7	2-No	Unchecked	Unchecked	Unchecked	Unchecked	Unchecked	Unchecked	Unchecked	Unchecked	1-Yes
C087	1-Male	2-Unmarried	4-Secondary school (9-12)	7-Other (specify) :	1-Family members (parents, siblings, children)	1-Yes	3	3-2000-3000	1	2-One	1-Whole day	2-No	2-No	2-No		2-No		2-No	1-Yes	1-Yes	2-two-five	2-No		1- Yes	Checked	Unchecked	Unchecked	Unchecked	Unchecked	Unchecked	Unchecked	Checked	1-Yes
C088	2-Female	1-Married	4-Secondary school (9-12)	6-Housewife	1-Family members (parents, siblings, children)	2-No	2	3-2000-3000	2	2-One	2-Half day	2-No	2-No	2-No		2-No		2-No	1-Yes	1-Yes	2-two-five	2-No		1- Yes	Checked	Unchecked	Checked	Checked	Checked	Unchecked	Unchecked	Checked	1-Yes
C089	2-Female	2-Unmarried	4-Secondary school (9-12)	3-Merchant	1-Family members (parents, siblings, children)	2-No	2	3-2000-3000	2	2-One	2-Half day	2-No	2-No	2-No		2-No		2-No	1-Yes	2-No		2-No		1- Yes	Checked	Unchecked	Unchecked	Checked	Unchecked	Unchecked	Unchecked	Checked	1-Yes
C090	1-Male	2-Unmarried	4-Secondary school (9-12)	3-Merchant	2-Alone	2-No	1	2-1000-2000	1	3-Two	4-Never	2-No	2-No	2-No		2-No		2-No	2-No	2-No		2-No		1- Yes	Unchecked	Unchecked	Unchecked	Unchecked	Unchecked	Unchecked	Unchecked	Checked	1-Yes
C091	2-Female	2-Unmarried	3-Elementary (1-8)	4-Student	1-Family members (parents, siblings, children)	1-Yes	5	3-2000-3000	5	4-Three	3-2-3 hours	2-No	2-No	2-No		2-No		2-No	1-Yes	1-Yes	1-once	1-Yes	1	1- Yes	Checked	Unchecked	Unchecked	Checked	Unchecked	Unchecked	Unchecked	Checked	1-Yes
C092	1-Male	2-Unmarried	5-College or more	7-Other (specify) :	2-Alone	1-Yes	1	3-2000-3000	2	2-One	3-2-3 hours	2-No	2-No	2-No		1-Yes	4-on average once per month	2-No	2-No	1-Yes	2-two-five	2-No		1- Yes	Checked	Unchecked	Unchecked	Checked	Unchecked	Unchecked	Unchecked	Checked	1-Yes
C094	1-Male	2-Unmarried	4-Secondary school (9-12)	7-Other (specify) :	2-Alone	2-No	5	1-<1000	1	3-Two	3-2-3 hours	2-No	2-No	2-No		2-No		2-No	2-No	2-No		2-No		1- Yes	Checked	Unchecked	Unchecked	Unchecked	Unchecked	Unchecked	Unchecked	Checked	1-Yes
C095	1-Male	2-Unmarried	3-Elementary (1-8)	7-Other (specify) :	2-Alone	2-No	1	1-<1000	1	2-One	4-Never	2-No	2-No	2-No		1-Yes	5-Rarely	2-No	2-No	2-No		2-No		1- Yes	Checked	Checked	Checked	Unchecked	Unchecked	Unchecked	Unchecked	Checked	1-Yes
C096	1-Male	1-Married	3-Elementary (1-8)	3-Merchant	1-Family members (parents, siblings, children)	2-No	4	1-<1000	1	2-One	3-2-3 hours	2-No	2-No	2-No		1-Yes	5-Rarely	2-No	2-No	2-No		2-No		1- Yes	Checked	Unchecked	Unchecked	Checked	Unchecked	Unchecked	Unchecked	Checked	1-Yes
C097	2-Female	2-Unmarried	1-Illiterate	7-Other (specify) :	1-Family members (parents, siblings, children)	2-No	7	1-<1000	1	2-One	4-Never	2-No	2-No	2-No		2-No		2-No	1-Yes	2-No		2-No		2-No	Unchecked	Unchecked	Unchecked	Unchecked	Unchecked	Unchecked	Unchecked	Unchecked	2-No
C098	1-Male	1-Married	5-College or more	2-Civil servant other than health worker:	1-Family members (parents, siblings, children)	2-No	1	3-2000-3000	1	2-One	1-Whole day	2-No	2-No	1-Yes	6-10	1-Yes	5-Rarely	2-No	1-Yes	1-Yes	2-two-five	1-Yes	4	1- Yes	Checked	Checked	Unchecked	Checked	Unchecked	Unchecked	Unchecked	Checked	1-Yes
C099	2-Female	1-Married	1-Illiterate	6-Housewife	1-Family members (parents, siblings, children)	1-Yes	2	2-1000-2000	1	1-No window		2-No	2-No	2-No		2-No		2-No	2-No	1-Yes	2-two-five	2-No		1- Yes	Checked	Unchecked	Checked	Unchecked	Unchecked	Unchecked	Unchecked	Checked	1-Yes
C100	1-Male	1-Married	3-Elementary (1-8)	7-Other (specify) :	1-Family members (parents, siblings, children)	1-Yes	3	2-1000-2000	1	1-No window		2-No		1-Yes	6-10	1-Yes	2-Twice per week	2-No	1-Yes	1-Yes	2-two-five	2-No		1- Yes	Checked	Unchecked	Unchecked	Unchecked	Checked	Unchecked	Unchecked	Checked	1-Yes
C100	1-Male	1-Married	3-Elementary (1-8)	5-Unemployed	1-Family members (parents, siblings, children)	1-Yes	3	2-1000-2000	1	1-No window		2-No		1-Yes	6-10	1-Yes	2-Twice per week	2-No	1-Yes	1-Yes	2-two-five	2-No		1- Yes	Checked	Unchecked	Unchecked	Unchecked	Checked	Unchecked	Unchecked	Checked	1-Yes
C101	1-Male	2-Unmarried	5-College or more	1-Health worker	1-Family members (parents, siblings, children)	2-No	4	3-2000-3000	4	3-Two	1-Whole day	2-No		2-No		2-No		1-Yes	1-Yes	1-Yes	2-two-five	1-Yes	5	1- Yes	Checked	Checked	Checked	Checked	Checked	Checked	Unchecked	Checked	1-Yes
C102	1-Male	2-Unmarried	2-Read and write local language	3-Merchant	1-Family members (parents, siblings, children)	2-No	8	3-2000-3000	8	5-More than three	1-Whole day	2-No		2-No		2-No		2-No	1-Yes	1-Yes	2-two-five	2-No		1- Yes	Checked	Unchecked	Checked	Checked	Unchecked	Checked	Unchecked	Checked	1-Yes
C103	2-Female	2-Unmarried	4-Secondary school (9-12)	4-Student	1-Family members (parents, siblings, children)	2-No	6	3-2000-3000	3	4-Three	1-Whole day	2-No		2-No		2-No		1-Yes	1-Yes	1-Yes	2-two-five	2-No		2-No	Checked	Unchecked	Checked	Unchecked	Unchecked	Unchecked	Unchecked	Checked	1-Yes
C104	2-Female	3-Widowed	3-Elementary (1-8)	6-Housewife	1-Family members (parents, siblings, children)	1-Yes	11	3-2000-3000	3	2-One	2-Half day	1- Yes	2-No	2-No		1-Yes	1-Daily	2-No	1-Yes	1-Yes	1-once	1-Yes	18	1- Yes	Checked	Unchecked	Unchecked	Unchecked	Checked	Checked	Checked	Checked	1-Yes
C105	1-Male	4-Divorced	4-Secondary school (9-12)	5-Unemployed	2-Alone	1-Yes	1	1-<1000	1	1-No window		1- Yes	2-No	1-Yes	1-Less than 5	1-Yes	1-Daily	1-Yes	1-Yes	2-No		1-Yes	90	1- Yes	Checked	Unchecked	Unchecked	Unchecked	Unchecked	Unchecked	Unchecked	Checked	1-Yes
C106	1-Male	1-Married	4-Secondary school (9-12)	3-Merchant	1-Family members (parents, siblings, children)	1-Yes	9	3-2000-3000	2	2-One	3-2-3 hours	2-No	2-No	1-Yes	6-10	1-Yes	2-Twice per week	1-Yes	1-Yes	1-Yes	1-once	2-No		1- Yes	Checked	Unchecked	Unchecked	Checked	Unchecked	Unchecked	Checked	Checked	1-Yes
C107	2-Female	2-Unmarried	4-Secondary school (9-12)	3-Merchant	2-Alone	2-No	8	2-1000-2000	3	2-One	4-Never	2-No	1-Yes	1-Yes	6-10	1-Yes	5-Rarely	2-No	2-No	1-Yes	2-two-five	2-No		1- Yes	Checked	Unchecked	Unchecked	Checked	Unchecked	Unchecked	Unchecked	Checked	1-Yes
C108	1-Male	2-Unmarried	3-Elementary (1-8)	3-Merchant	3-Congregate settings	1-Yes	2	3-2000-3000	1	2-One	3-2-3 hours	2-No		1-Yes	1-Less than 5	1-Yes	5-Rarely	2-No	2-No	2-No		2-No		1- Yes	Checked	Checked	Checked	Unchecked	Unchecked	Unchecked	Unchecked	Checked	1-Yes
C109	1-Male	1-Married	5-College or more	1-Health worker	5-Other (specify) :	2-No	4	3-2000-3000	4	4-Three	1-Whole day	2-No	2-No	2-No		2-No		1-Yes	1-Yes	1-Yes	3-Above five	1-Yes	15	1- Yes	Checked	Checked	Checked	Checked	Checked	Checked	Checked	Checked	1-Yes
C110	2-Female	2-Unmarried	3-Elementary (1-8)	4-Student	1-Family members (parents, siblings, children)	2-No	6	3-2000-3000	5	5-More than three	4-Never	2-No	2-No	2-No		2-No		2-No	1-Yes	1-Yes	2-two-five	2-No		1- Yes	Unchecked	Unchecked	Unchecked	Unchecked	Unchecked	Unchecked	Unchecked	Checked	1-Yes
C111	2-Female	1-Married	1-Illiterate	6-Housewife	5-Other (specify) :	2-No	6	2-1000-2000	3	3-Two	1-Whole day	2-No		2-No		2-No		2-No	2-No	1-Yes	2-two-five	2-No		1- Yes	Checked	Unchecked	Unchecked	Unchecked	Unchecked	Unchecked	Unchecked	Checked	1-Yes
C112	1-Male	1-Married	1-Illiterate	5-Unemployed		2-No	2	1-<1000	1	1-No window		2-No		2-No		2-No		2-No	2-No	1-Yes	1-once	2-No		2-No	Unchecked	Unchecked	Unchecked	Unchecked	Unchecked	Unchecked	Unchecked	Unchecked	2-No
C113	1-Male	1-Married	4-Secondary school (9-12)	4-Student	1-Family members (parents, siblings, children)	1-Yes	4	2-1000-2000	2	3-Two	1-Whole day	2-No		2-No		2-No		2-No	1-Yes	1-Yes	2-two-five	2-No		1- Yes	Checked	Checked	Checked	Unchecked	Unchecked	Unchecked	Unchecked	Checked	1-Yes
C114	1-Male	1-Married	4-Secondary school (9-12)	5-Unemployed	1-Family members (parents, siblings, children)	2-No	3	1-<1000	2	2-One		2-No	2-No	2-No		2-No		2-No	1-Yes	1-Yes	3-Above five	2-No		1- Yes	Checked	Checked	Checked	Unchecked	Unchecked	Unchecked	Unchecked	Checked	1-Yes
C115	2-Female	2-Unmarried	4-Secondary school (9-12)	5-Unemployed	1-Family members (parents, siblings, children)	2-No	6	3-2000-3000	2	2-One	1-Whole day	2-No		2-No		2-No		2-No	1-Yes	1-Yes	2-two-five	1-Yes	15	1- Yes	Checked	Unchecked	Unchecked	Unchecked	Unchecked	Unchecked	Unchecked	Checked	1-Yes
C116	2-Female	1-Married	4-Secondary school (9-12)	5-Unemployed	1-Family members (parents, siblings, children)	2-No	4	1-<1000	2	2-One	2-Half day	2-No		2-No		2-No		2-No	1-Yes	1-Yes	2-two-five	2-No		1- Yes	Checked	Unchecked	Unchecked	Unchecked	Unchecked	Unchecked	Unchecked	Checked	1-Yes
C117	2-Female	2-Unmarried	3-Elementary (1-8)	6-Housewife	1-Family members (parents, siblings, children)	2-No	3	2-1000-2000	2	3-Two	1-Whole day	2-No		2-No		2-No		2-No	2-No	1-Yes	2-two-five	2-No		1- Yes	Checked	Unchecked	Unchecked	Unchecked	Unchecked	Unchecked	Unchecked	Checked	1-Yes
C118	2-Female	1-Married	5-College or more	2-Civil servant other than health worker:	1-Family members (parents, siblings, children)	2-No	5	3-2000-3000	3	5-More than three	1-Whole day	2-No		2-No		2-No		1-Yes	1-Yes	1-Yes	3-Above five	2-No		1- Yes	Checked	Unchecked	Unchecked	Checked	Unchecked	Unchecked	Unchecked	Checked	1-Yes
C119	1-Male	1-Married	5-College or more	3-Merchant	1-Family members (parents, siblings, children)	2-No	7	3-2000-3000	1	2-One	4-Never	2-No		1-Yes	6-10	1-Yes	1-Daily	2-No	1-Yes	1-Yes	3-Above five	2-No		1- Yes	Checked	Checked	Checked	Checked	Unchecked	Unchecked	Unchecked	Checked	1-Yes
C120	2-Female	1-Married	2-Read and write local language	2-Civil servant other than health worker:	1-Family members (parents, siblings, children)	2-No	4	3-2000-3000	4	4-Three	1-Whole day	2-No	2-No	2-No		2-No		2-No	2-No	1-Yes	2-two-five	2-No		1- Yes	Checked	Unchecked	Unchecked	Checked	Unchecked	Unchecked	Unchecked	Checked	1-Yes
C121	2-Female	2-Unmarried	4-Secondary school (9-12)	4-Student	1-Family members (parents, siblings, children)	2-No	8	3-2000-3000	3	4-Three	1-Whole day	2-No		2-No		2-No		1-Yes	1-Yes	1-Yes	2-two-five	2-No		1- Yes	Checked	Checked	Unchecked	Unchecked	Unchecked	Unchecked	Unchecked	Checked	1-Yes
C122	2-Female	1-Married	5-College or more	2-Civil servant other than health worker:	1-Family members (parents, siblings, children)	2-No	3	3-2000-3000	2	3-Two	2-Half day	2-No	2-No	2-No		2-No		1-Yes	1-Yes	1-Yes	2-two-five	2-No		1- Yes	Checked	Checked	Checked	Checked	Checked	Unchecked	Unchecked	Checked	1-Yes
C123	1-Male	2-Unmarried	3-Elementary (1-8)	5-Unemployed	1-Family members (parents, siblings, children)	2-No	4	1-<1000	3	4-Three	1-Whole day	2-No	2-No	2-No		2-No		1-Yes	2-No	1-Yes	1-once	2-No		1- Yes	Checked	Checked	Checked	Checked	Checked	Checked	Checked	Checked	1-Yes
C124	1-Male	2-Unmarried	4-Secondary school (9-12)	5-Unemployed	1-Family members (parents, siblings, children)	2-No	2	1-<1000	2	3-Two	2-Half day	2-No	2-No	2-No		1-Yes	2-Twice per week	2-No	2-No	1-Yes	1-once	2-No		2-No	Unchecked	Unchecked	Unchecked	Unchecked	Unchecked	Unchecked	Unchecked	Unchecked	2-No
C125	2-Female	1-Married	3-Elementary (1-8)	6-Housewife	1-Family members (parents, siblings, children)	1-Yes	6	1-<1000	1	1-No window	4-Never	2-No	2-No	2-No		2-No		2-No	1-Yes	1-Yes	2-two-five	2-No		1- Yes	Checked	Checked	Checked	Checked	Unchecked	Checked	Unchecked	Checked	1-Yes
C126	2-Female	1-Married	4-Secondary school (9-12)	6-Housewife	1-Family members (parents, siblings, children)	2-No	7	3-2000-3000	5	4-Three	1-Whole day	2-No		2-No		2-No		2-No	1-Yes	1-Yes	2-two-five	2-No		1- Yes	Checked	Checked	Checked	Checked	Checked	Checked	Unchecked	Checked	1-Yes
C127	2-Female	2-Unmarried	4-Secondary school (9-12)	5-Unemployed	1-Family members (parents, siblings, children)	2-No	3	3-2000-3000	2	2-One	2-Half day	2-No	2-No	2-No		2-No		2-No	2-No	1-Yes	1-once	2-No		1- Yes	Checked	Checked	Checked	Checked	Checked	Checked	Unchecked	Checked	1-Yes
C128	2-Female	2-Unmarried	5-College or more	2-Civil servant other than health worker:	1-Family members (parents, siblings, children)	2-No	3	2-1000-2000	2	2-One	4-Never	2-No	2-No	2-No		2-No		2-No	1-Yes	1-Yes	1-once	2-No		1- Yes	Checked	Unchecked	Unchecked	Unchecked	Unchecked	Unchecked	Unchecked	Checked	1-Yes
C129	2-Female	2-Unmarried	3-Elementary (1-8)	7-Other (specify) :	5-Other (specify) :	1-Yes	5	3-2000-3000	2	2-One	4-Never	2-No	2-No	2-No		2-No		2-No	2-No	2-No		2-No		2-No	Unchecked	Unchecked	Unchecked	Unchecked	Unchecked	Unchecked	Unchecked	Unchecked	2-No
C130	2-Female	2-Unmarried	3-Elementary (1-8)	4-Student	1-Family members (parents, siblings, children)	1-Yes	3	1-<1000	1	1-No window		2-No	2-No	2-No		2-No		2-No	1-Yes	2-No		2-No		1- Yes	Checked	Unchecked	Unchecked	Unchecked	Unchecked	Unchecked	Unchecked	Checked	1-Yes
C131	2-Female	1-Married	3-Elementary (1-8)	3-Merchant	2-Alone	2-No	4	2-1000-2000	3	5-More than three	4-Never	2-No		2-No		2-No		2-No	2-No	1-Yes	3-Above five	2-No		1- Yes	Checked	Checked	Checked	Unchecked	Unchecked	Unchecked	Unchecked	Checked	1-Yes
C132	1-Male	2-Unmarried	3-Elementary (1-8)	7-Other (specify) :	5-Other (specify) :	2-No	3	1-<1000	1	2-One	3-2-3 hours	1- Yes	2-No	2-No		2-No		2-No	1-Yes	1-Yes	1-once	2-No		1- Yes	Unchecked	Unchecked	Unchecked	Unchecked	Checked	Unchecked	Unchecked	Unchecked	1-Yes
C133	1-Male	1-Married	3-Elementary (1-8)	5-Unemployed	1-Family members (parents, siblings, children)	2-No	3	1-<1000	1	2-One	4-Never	2-No	2-No	2-No		1-Yes	1-Daily	2-No	2-No	2-No		2-No		1- Yes	Checked	Unchecked	Unchecked	Unchecked	Unchecked	Unchecked	Unchecked	Checked	1-Yes
C134	2-Female	2-Unmarried	3-Elementary (1-8)	6-Housewife	1-Family members (parents, siblings, children)	1-Yes	6	2-1000-2000	1	2-One	2-Half day	2-No	2-No	2-No		2-No		2-No	1-Yes	1-Yes	2-two-five	2-No		1- Yes	Checked	Unchecked	Unchecked	Unchecked	Unchecked	Unchecked	Unchecked	Checked	1-Yes
C135	1-Male	2-Unmarried	4-Secondary school (9-12)	5-Unemployed	1-Family members (parents, siblings, children)	1-Yes	4	1-<1000	1	1-No window	4-Never	2-No	1-Yes	2-No		2-No		2-No	1-Yes	1-Yes	1-once	2-No		1- Yes	Unchecked	Unchecked	Unchecked	Unchecked	Checked	Checked	Unchecked	Checked	1-Yes
C136	2-Female	2-Unmarried	1-Illiterate	3-Merchant	1-Family members (parents, siblings, children)	1-Yes	2	1-<1000	1	3-Two	1-Whole day	2-No	2-No	2-No		2-No		2-No	2-No	1-Yes	2-two-five	2-No		2-No	Unchecked	Unchecked	Unchecked	Unchecked	Unchecked	Unchecked	Unchecked	Unchecked	1-Yes
C137	1-Male	1-Married	4-Secondary school (9-12)	5-Unemployed	1-Family members (parents, siblings, children)	1-Yes	2	1-<1000	1	2-One	1-Whole day	2-No	2-No	2-No		2-No		2-No	2-No	2-No		2-No		2-No	Checked	Unchecked	Unchecked	Unchecked	Unchecked	Unchecked	Unchecked	Checked	1-Yes
C138	2-Female	2-Unmarried	5-College or more	2-Civil servant other than health worker:	1-Family members (parents, siblings, children)	2-No	7	3-2000-3000	3	4-Three	2-Half day	2-No	2-No	2-No		2-No		2-No	1-Yes	1-Yes	2-two-five	2-No		1- Yes	Checked	Checked	Unchecked	Checked	Unchecked	Checked	Unchecked	Checked	1-Yes
C139	1-Male	2-Unmarried	1-Illiterate	7-Other (specify) :	1-Family members (parents, siblings, children)	2-No	4	2-1000-2000	2	2-One	2-Half day	2-No	2-No	2-No		2-No		1-Yes	2-No	1-Yes	3-Above five	2-No		1- Yes	Checked	Unchecked	Unchecked	Checked	Unchecked	Unchecked	Checked	Checked	1-Yes
C140	2-Female	2-Unmarried	5-College or more	2-Civil servant other than health worker:	1-Family members (parents, siblings, children)	2-No	7	3-2000-3000	1	2-One	4-Never	2-No	2-No	2-No		2-No		2-No	1-Yes	2-No		2-No		2-No	Unchecked	Unchecked	Unchecked	Unchecked	Unchecked	Unchecked	Unchecked	Unchecked	2-No
C141	2-Female	1-Married	4-Secondary school (9-12)	4-Student	1-Family members (parents, siblings, children)	2-No	7	2-1000-2000	2	3-Two	3-2-3 hours	2-No	2-No	2-No		2-No		2-No	1-Yes	1-Yes	3-Above five	2-No		2-No	Unchecked	Unchecked	Unchecked	Unchecked	Unchecked	Unchecked	Unchecked	Unchecked	2-No
C142	1-Male	2-Unmarried	4-Secondary school (9-12)	2-Civil servant other than health worker:	1-Family members (parents, siblings, children)	2-No	3	3-2000-3000	2	3-Two	1-Whole day	2-No	2-No	2-No		2-No		2-No	1-Yes	2-No		2-No		1- Yes	Checked	Unchecked	Unchecked	Unchecked	Unchecked	Unchecked	Unchecked	Checked	1-Yes
C143	2-Female	4-Divorced	3-Elementary (1-8)	7-Other (specify) :	1-Family members (parents, siblings, children)	2-No	2	2-1000-2000	1	2-One	1-Whole day	1- Yes	2-No	2-No		2-No		2-No	1-Yes	2-No		2-No		1- Yes	Checked	Unchecked	Unchecked	Unchecked	Unchecked	Unchecked	Unchecked	Checked	1-Yes
C144	1-Male	4-Divorced	2-Read and write local language	2-Civil servant other than health worker:	1-Family members (parents, siblings, children)	2-No	7	2-1000-2000	2	4-Three	4-Never	2-No	2-No	1-Yes	1-Less than 5	1-Yes	5-Rarely	2-No	2-No	1-Yes	2-two-five	2-No		2-No	Unchecked	Unchecked	Unchecked	Unchecked	Unchecked	Unchecked	Unchecked	Unchecked	2-No
C145	1-Male	1-Married	4-Secondary school (9-12)	7-Other (specify) :	1-Family members (parents, siblings, children)	2-No	3	2-1000-2000	4	1-No window		2-No	2-No	2-No		2-No		2-No	2-No	1-Yes	2-two-five	2-No		1- Yes	Checked	Checked	Checked	Checked	Checked	Unchecked	Checked	Checked	1-Yes
C146	2-Female	2-Unmarried	2-Read and write local language	5-Unemployed	1-Family members (parents, siblings, children)	2-No	3	1-<1000	3	2-One	2-Half day	2-No	2-No	2-No		2-No		2-No	2-No	1-Yes	1-once	2-No		1- Yes	Checked	Checked	Unchecked	Unchecked	Unchecked	Unchecked	Unchecked	Checked	1-Yes
C147	1-Male	1-Married	2-Read and write local language	5-Unemployed	1-Family members (parents, siblings, children)	1-Yes	6	1-<1000	3	3-Two	2-Half day	2-No	2-No	2-No		1-Yes	1-Daily	2-No	2-No	2-No		2-No		1- Yes	Checked	Unchecked	Checked	Checked	Unchecked	Unchecked	Unchecked	Checked	1-Yes
C148	1-Male	2-Unmarried	2-Read and write local language	3-Merchant	1-Family members (parents, siblings, children)	2-No	2	2-1000-2000	3	2-One	2-Half day	2-No	2-No	2-No		1-Yes	2-Twice per week	2-No	1-Yes	1-Yes	1-once	2-No		1- Yes	Checked	Unchecked	Unchecked	Checked	Unchecked	Unchecked	Unchecked	Checked	1-Yes
C149	1-Male	1-Married	2-Read and write local language	3-Merchant	1-Family members (parents, siblings, children)	1-Yes	4	2-1000-2000	3	3-Two	2-Half day	2-No	2-No	2-No		1-Yes	2-Twice per week	2-No	1-Yes	1-Yes	1-once	2-No		1- Yes	Checked	Unchecked	Unchecked	Checked	Unchecked	Checked	Unchecked	Checked	1-Yes
C150	2-Female	2-Unmarried	2-Read and write local language	3-Merchant	1-Family members (parents, siblings, children)	1-Yes	3	2-1000-2000	3	2-One	1-Whole day	2-No	2-No	2-No		2-No		2-No	1-Yes	2-No		2-No		1- Yes	Checked	Unchecked	Checked	Unchecked	Unchecked	Unchecked	Unchecked	Checked	1-Yes
C151	2-Female	1-Married	2-Read and write local language	2-Civil servant other than health worker:	1-Family members (parents, siblings, children)	2-No	3	3-2000-3000	3	2-One	2-Half day	2-No	2-No	2-No		1-Yes	4-on average once per month	2-No	1-Yes	1-Yes	1-once	2-No		1- Yes	Checked	Unchecked	Checked	Checked	Unchecked	Unchecked	Unchecked	Checked	1-Yes
C152	2-Female	1-Married	1-Illiterate	7-Other (specify) :		1-Yes	3	2-1000-2000	1	1-No window		1- Yes	2-No	2-No		1-Yes	5-Rarely	1-Yes	2-No	2-No		2-No		1- Yes	Unchecked	Unchecked	Unchecked	Unchecked	Unchecked	Unchecked	Unchecked	Checked	1-Yes
C153	1-Male	1-Married	1-Illiterate	3-Merchant	1-Family members (parents, siblings, children)	2-No	7	1-<1000	1	2-One	3-2-3 hours	2-No	2-No	2-No		2-No		2-No	2-No	1-Yes	2-two-five	2-No		1- Yes	Unchecked	Unchecked	Unchecked	Unchecked	Unchecked	Unchecked	Unchecked	Unchecked	2-No
C154	1-Male	1-Married	3-Elementary (1-8)	5-Unemployed	1-Family members (parents, siblings, children)	1-Yes	5	3-2000-3000	2	1-No window		2-No	2-No	2-No		2-No		2-No	1-Yes	1-Yes	1-once	2-No		1- Yes	Checked	Unchecked	Unchecked	Unchecked	Unchecked	Unchecked	Unchecked	Checked	1-Yes
C155	2-Female	1-Married	2-Read and write local language	6-Housewife	1-Family members (parents, siblings, children)	2-No	3	2-1000-2000	2	1-No window	2-Half day	2-No	2-No	2-No		2-No		1-Yes	2-No	1-Yes	2-two-five	2-No		1- Yes	Checked	Unchecked	Unchecked	Checked	Unchecked	Unchecked	Unchecked	Checked	1-Yes
C156	1-Male	2-Unmarried	5-College or more	7-Other (specify) :	1-Family members (parents, siblings, children)	2-No	2	3-2000-3000	2	1-No window	2-Half day	2-No	2-No	2-No		2-No		2-No	1-Yes	1-Yes	1-once	2-No		1- Yes	Checked	Unchecked	Unchecked	Checked	Unchecked	Unchecked	Unchecked	Checked	1-Yes
C157	2-Female	1-Married	5-College or more	2-Civil servant other than health worker:	1-Family members (parents, siblings, children)	2-No	7	3-2000-3000	1	2-One	3-2-3 hours	2-No		2-No		2-No		2-No	1-Yes	2-No		2-No		1- Yes	Checked	Unchecked	Unchecked	Unchecked	Unchecked	Unchecked	Unchecked	Checked	1-Yes
C158	2-Female	2-Unmarried	5-College or more	4-Student	1-Family members (parents, siblings, children)	2-No	3	3-2000-3000	2	2-One	1-Whole day	2-No	2-No	2-No		2-No		2-No	1-Yes	2-No		2-No		1- Yes	Checked	Unchecked	Unchecked	Checked	Unchecked	Unchecked	Unchecked	Checked	1-Yes
C159	2-Female	1-Married	2-Read and write local language	6-Housewife	1-Family members (parents, siblings, children)	2-No	4	2-1000-2000	2	2-One	2-Half day	2-No	2-No	2-No		2-No		2-No	1-Yes	2-No		2-No		1- Yes	Checked	Unchecked	Unchecked	Unchecked	Unchecked	Unchecked	Unchecked	Checked	2-No
C160	1-Male	2-Unmarried	5-College or more	2-Civil servant other than health worker:	1-Family members (parents, siblings, children)	2-No	4	3-2000-3000	3	3-Two	2-Half day	2-No	2-No	2-No		2-No		2-No	1-Yes	2-No		2-No		1- Yes	Checked	Unchecked	Unchecked	Checked	Unchecked	Unchecked	Unchecked	Checked	1-Yes
C161	2-Female	2-Unmarried	4-Secondary school (9-12)	5-Unemployed	1-Family members (parents, siblings, children)	2-No	4	3-2000-3000	3	3-Two	3-2-3 hours	2-No		2-No		1-Yes	5-Rarely	2-No	1-Yes	1-Yes	2-two-five	2-No		1- Yes	Checked	Unchecked	Unchecked	Checked	Checked	Checked	Unchecked	Checked	1-Yes
C162	2-Female	2-Unmarried	5-College or more	2-Civil servant other than health worker:	2-Alone	2-No	1	3-2000-3000	1	2-One	2-Half day	2-No	2-No	2-No		2-No		1-Yes	1-Yes	1-Yes	3-Above five	1-Yes	12	1- Yes	Checked	Checked	Unchecked	Checked	Checked	Unchecked	Unchecked	Checked	1-Yes
C163	2-Female	1-Married	4-Secondary school (9-12)	4-Student	1-Family members (parents, siblings, children)	2-No	4	3-2000-3000	4	5-More than three	3-2-3 hours	2-No	2-No	2-No		2-No		2-No	2-No	1-Yes	1-once	1-Yes	7	1- Yes	Checked	Checked	Checked	Checked	Checked	Checked	Checked	Checked	1-Yes
C164	1-Male	2-Unmarried	4-Secondary school (9-12)	5-Unemployed	1-Family members (parents, siblings, children)	2-No	2	2-1000-2000	1	2-One	2-Half day	2-No	2-No	2-No		2-No		2-No	2-No	1-Yes	2-two-five	2-No		1- Yes	Checked	Unchecked	Unchecked	Unchecked	Unchecked	Checked	Unchecked	Checked	1-Yes
C165	2-Female	1-Married	3-Elementary (1-8)	2-Civil servant other than health worker:	1-Family members (parents, siblings, children)	1-Yes	6	3-2000-3000	5	5-More than three	1-Whole day	2-No	2-No	2-No		2-No		2-No	1-Yes	1-Yes	2-two-five	2-No		1- Yes	Checked	Checked	Checked	Checked	Checked	Checked	Unchecked	Checked	1-Yes
C166	2-Female	1-Married	5-College or more	5-Unemployed	1-Family members (parents, siblings, children)	1-Yes	5	2-1000-2000	4	4-Three	2-Half day	2-No	2-No	2-No		2-No		2-No	1-Yes	1-Yes	3-Above five	2-No		1- Yes	Checked	Unchecked	Unchecked	Checked	Unchecked	Unchecked	Checked	Checked	1-Yes
C167	1-Male	2-Unmarried	5-College or more	3-Merchant	1-Family members (parents, siblings, children)	1-Yes	7	3-2000-3000	1	2-One	4-Never	2-No	2-No	2-No		1-Yes	3-on average once per week	2-No	2-No	1-Yes	2-two-five	2-No		1- Yes	Checked	Unchecked	Unchecked	Checked	Unchecked	Checked	Checked	Checked	1-Yes
C168	1-Male	1-Married	2-Read and write local language	7-Other (specify) :	1-Family members (parents, siblings, children)	2-No	5	2-1000-2000	1	2-One	4-Never	2-No	2-No	2-No		2-No		2-No	2-No	2-No		2-No		1- Yes	Checked	Unchecked	Unchecked	Checked	Unchecked	Unchecked	Unchecked	Checked	1-Yes
C169	2-Female	2-Unmarried	4-Secondary school (9-12)	4-Student	1-Family members (parents, siblings, children)	2-No	3	3-2000-3000	1	2-One	1-Whole day	2-No	2-No	2-No		2-No		2-No	2-No	1-Yes	2-two-five	2-No		1- Yes	Unchecked	Unchecked	Unchecked	Unchecked	Unchecked	Unchecked	Unchecked	Checked	1-Yes
C170	2-Female	1-Married	3-Elementary (1-8)	6-Housewife	1-Family members (parents, siblings, children)	2-No	3	3-2000-3000	2	3-Two	4-Never	2-No	2-No	2-No		2-No		2-No	2-No	1-Yes	2-two-five	2-No		2-No	Unchecked	Unchecked	Unchecked	Unchecked	Unchecked	Unchecked	Unchecked	Unchecked	1-Yes
C171	1-Male	1-Married	4-Secondary school (9-12)	4-Student	1-Family members (parents, siblings, children)	2-No	6	2-1000-2000	2	2-One	2-Half day	2-No	1-Yes	1-Yes	1-Less than 5	1-Yes	1-Daily	2-No	1-Yes	1-Yes	1-once	2-No		1- Yes	Checked	Checked	Unchecked	Unchecked	Unchecked	Unchecked	Unchecked	Checked	1-Yes
C172	1-Male	1-Married	1-Illiterate	5-Unemployed	1-Family members (parents, siblings, children)	1-Yes	6	1-<1000	2	2-One	4-Never	2-No	2-No	1-Yes	1-Less than 5	1-Yes	2-Twice per week	2-No	2-No	1-Yes	3-Above five	2-No		1- Yes	Checked	Unchecked	Checked	Unchecked	Unchecked	Unchecked	Unchecked	Checked	1-Yes
C173	1-Male	3-Widowed	1-Illiterate	7-Other (specify) :	1-Family members (parents, siblings, children)	1-Yes	6	1-<1000	2	1-No window		2-No	2-No	2-No		2-No		1-Yes	2-No	2-No		2-No		1- Yes	Unchecked	Unchecked	Unchecked	Unchecked	Unchecked	Unchecked	Unchecked	Unchecked	2-No
C174	2-Female	2-Unmarried	5-College or more	2-Civil servant other than health worker:	1-Family members (parents, siblings, children)	2-No	3	2-1000-2000	2	3-Two	2-Half day	2-No	2-No	2-No		2-No		2-No	2-No	1-Yes	1-once	2-No		1- Yes	Checked	Checked	Checked	Checked	Checked	Checked	Unchecked	Checked	1-Yes
C175	1-Male	1-Married	4-Secondary school (9-12)	3-Merchant	1-Family members (parents, siblings, children)	2-No	2	1-<1000	1	2-One	2-Half day	2-No	2-No	2-No		2-No		2-No	2-No	1-Yes	1-once	2-No		2-No	Unchecked	Unchecked	Unchecked	Unchecked	Unchecked	Unchecked	Unchecked	Unchecked	2-No
C176	1-Male	2-Unmarried	5-College or more	2-Civil servant other than health worker:	1-Family members (parents, siblings, children)	1-Yes	5	3-2000-3000	3	3-Two	1-Whole day	2-No	2-No	2-No		2-No		1-Yes	2-No	1-Yes	3-Above five	2-No		1- Yes	Checked	Unchecked	Checked	Unchecked	Unchecked	Checked	Unchecked	Checked	1-Yes
C177	2-Female	2-Unmarried	1-Illiterate	3-Merchant	1-Family members (parents, siblings, children)	2-No	2	1-<1000	1	1-No window		2-No	2-No	2-No		2-No		2-No	2-No	1-Yes	3-Above five	2-No		1- Yes	Checked	Unchecked	Checked	Unchecked	Unchecked	Unchecked	Unchecked	Checked	1-Yes
C178	2-Female	1-Married	3-Elementary (1-8)	4-Student	1-Family members (parents, siblings, children)	2-No	4	3-2000-3000	2	1-No window		2-No		2-No		2-No		2-No	2-No	1-Yes	1-once	2-No		1- Yes	Unchecked	Unchecked	Unchecked	Unchecked	Unchecked	Unchecked	Unchecked	Unchecked	1-Yes
C179	1-Male	2-Unmarried	5-College or more	5-Unemployed	1-Family members (parents, siblings, children)	2-No	5	3-2000-3000	4	2-One	1-Whole day	2-No	2-No	2-No		1-Yes	5-Rarely	2-No	1-Yes	1-Yes	2-two-five	2-No		1- Yes	Checked	Unchecked	Unchecked	Unchecked	Checked	Unchecked	Unchecked	Checked	1-Yes
C180	1-Male	1-Married	4-Secondary school (9-12)	7-Other (specify) :	1-Family members (parents, siblings, children)	1-Yes	7	3-2000-3000	1	2-One	4-Never	2-No	2-No	2-No		1-Yes	5-Rarely	2-No	1-Yes	1-Yes	3-Above five	2-No		2-No	Unchecked	Unchecked	Unchecked	Unchecked	Unchecked	Unchecked	Unchecked	Unchecked	2-No
C181	1-Male	1-Married	2-Read and write local language	7-Other (specify) :	1-Family members (parents, siblings, children)	2-No	4	2-1000-2000	3	3-Two	1-Whole day	2-No	2-No	1-Yes	6-10	1-Yes	1-Daily	2-No	1-Yes	1-Yes	2-two-five	2-No		1- Yes	Checked	Unchecked	Unchecked	Unchecked	Checked	Unchecked	Unchecked	Checked	1-Yes
C182	1-Male	2-Unmarried	5-College or more	2-Civil servant other than health worker:	1-Family members (parents, siblings, children)	2-No	4	3-2000-3000	3	3-Two	1-Whole day	2-No	2-No	2-No		1-Yes	2-Twice per week	2-No	2-No	1-Yes	1-once	2-No		1- Yes	Checked	Checked	Checked	Checked	Checked	Checked	Checked	Checked	1-Yes
C183	1-Male	2-Unmarried	5-College or more	5-Unemployed	1-Family members (parents, siblings, children)	2-No	4	3-2000-3000	3	3-Two	1-Whole day	2-No	2-No	2-No		2-No		2-No	2-No	1-Yes	1-once	2-No		1- Yes	Checked	Checked	Checked	Checked	Unchecked	Checked	Unchecked	Checked	1-Yes
C184	2-Female	1-Married	4-Secondary school (9-12)	6-Housewife	1-Family members (parents, siblings, children)	2-No	2	3-2000-3000	4	5-More than three	1-Whole day	2-No	2-No	2-No		2-No		2-No	1-Yes	2-No		2-No		1- Yes	Checked	Checked	Unchecked	Checked	Unchecked	Unchecked	Checked	Checked	1-Yes
C185	2-Female	2-Unmarried	2-Read and write local language	3-Merchant	1-Family members (parents, siblings, children)	1-Yes	7	2-1000-2000	1	3-Two	2-Half day	2-No	2-No	2-No		2-No		2-No	2-No	1-Yes	2-two-five	2-No		1- Yes	Checked	Checked	Unchecked	Checked	Unchecked	Checked	Unchecked	Checked	1-Yes
C186	1-Male	2-Unmarried	3-Elementary (1-8)	4-Student	1-Family members (parents, siblings, children)	1-Yes	4	3-2000-3000	3	3-Two	2-Half day	2-No	2-No	2-No		2-No		2-No	2-No	1-Yes	2-two-five	2-No		1- Yes	Checked	Unchecked	Checked	Unchecked	Unchecked	Checked	Unchecked	Checked	1-Yes
C187	1-Male	2-Unmarried	4-Secondary school (9-12)	4-Student	1-Family members (parents, siblings, children)	2-No	4	3-2000-3000	2	3-Two	1-Whole day	2-No	2-No	2-No		2-No		2-No	1-Yes	2-No		2-No		1- Yes	Checked	Unchecked	Unchecked	Unchecked	Unchecked	Unchecked	Checked	Checked	1-Yes
C188	1-Male	2-Unmarried	4-Secondary school (9-12)	3-Merchant	1-Family members (parents, siblings, children)	2-No	5	3-2000-3000	2	2-One	2-Half day	2-No	2-No	2-No		2-No		2-No	2-No	2-No		2-No		1- Yes	Checked	Unchecked	Unchecked	Unchecked	Checked	Unchecked	Unchecked	Checked	1-Yes
C189	1-Male	1-Married	4-Secondary school (9-12)	3-Merchant	1-Family members (parents, siblings, children)	2-No	3	3-2000-3000	2	3-Two	2-Half day	2-No	2-No	2-No		1-Yes	5-Rarely	2-No	2-No	2-No		2-No		1- Yes	Checked	Checked	Checked	Unchecked	Unchecked	Unchecked	Unchecked	Checked	1-Yes
C191	2-Female	1-Married	3-Elementary (1-8)	3-Merchant	1-Family members (parents, siblings, children)	2-No	5	3-2000-3000	2	3-Two	2-Half day	2-No	2-No	2-No		2-No		2-No	2-No	2-No		2-No		1- Yes	Checked	Checked	Unchecked	Unchecked	Unchecked	Unchecked	Unchecked	Checked	1-Yes
C192	1-Male	2-Unmarried	4-Secondary school (9-12)	3-Merchant	1-Family members (parents, siblings, children)	2-No	4	3-2000-3000	2	3-Two	2-Half day	2-No	2-No	2-No		2-No		2-No	1-Yes	2-No		2-No		1- Yes	Checked	Unchecked	Checked	Unchecked	Unchecked	Unchecked	Unchecked	Checked	1-Yes
C193	1-Male	1-Married	3-Elementary (1-8)	3-Merchant	1-Family members (parents, siblings, children)	2-No	4	3-2000-3000	2	2-One	1-Whole day	2-No	2-No	2-No		1-Yes	5-Rarely	2-No	2-No	1-Yes	2-two-five	2-No		1- Yes	Checked	Unchecked	Unchecked	Unchecked	Unchecked	Unchecked	Unchecked	Checked	1-Yes
C194	1-Male	2-Unmarried	4-Secondary school (9-12)	3-Merchant	1-Family members (parents, siblings, children)	2-No	5	3-2000-3000	2	3-Two	2-Half day	2-No	2-No	2-No		2-No		2-No	2-No	2-No		2-No		1- Yes	Checked	Unchecked	Unchecked	Checked	Checked	Unchecked	Unchecked	Checked	1-Yes
C195	1-Male	1-Married	4-Secondary school (9-12)	3-Merchant	1-Family members (parents, siblings, children)	2-No	3	3-2000-3000	2	3-Two	1-Whole day	2-No	2-No	2-No		1-Yes	2-Twice per week	2-No	2-No	2-No		2-No		2-No	Unchecked	Unchecked	Unchecked	Unchecked	Unchecked	Unchecked	Unchecked	Unchecked	2-No
C196	1-Male	1-Married	2-Read and write local language	3-Merchant	1-Family members (parents, siblings, children)	2-No	4	3-2000-3000	2	3-Two	1-Whole day	2-No	2-No	2-No		1-Yes	5-Rarely	2-No	2-No	2-No		2-No		1- Yes	Checked	Unchecked	Unchecked	Unchecked	Unchecked	Unchecked	Unchecked	Checked	1-Yes
C197	1-Male	2-Unmarried	4-Secondary school (9-12)	3-Merchant	1-Family members (parents, siblings, children)	2-No	5	3-2000-3000	2	3-Two	1-Whole day	2-No	2-No	2-No		2-No		2-No	1-Yes	2-No		2-No		1- Yes	Checked	Unchecked	Unchecked	Unchecked	Unchecked	Unchecked	Unchecked	Checked	1-Yes
C198	1-Male	2-Unmarried	4-Secondary school (9-12)	3-Merchant	2-Alone	2-No	1	2-1000-2000	1	2-One	4-Never	2-No	2-No	2-No		2-No		2-No	1-Yes	2-No		2-No		2-No	Unchecked	Unchecked	Unchecked	Unchecked	Unchecked	Unchecked	Unchecked	Unchecked	2-No
C199	1-Male	1-Married	2-Read and write local language	3-Merchant	1-Family members (parents, siblings, children)	2-No	3	3-2000-3000	3	4-Three	2-Half day	2-No	2-No	2-No		1-Yes	2-Twice per week	2-No	2-No	2-No		2-No		2-No	Unchecked	Unchecked	Unchecked	Unchecked	Unchecked	Unchecked	Unchecked	Unchecked	2-No
C201	2-Female	1-Married	4-Secondary school (9-12)	6-Housewife	1-Family members (parents, siblings, children)	1-Yes	6	3-2000-3000	1	2-One	1-Whole day	2-No	2-No	2-No		2-No		1-Yes	2-No	1-Yes	1-once	2-No		1- Yes	Checked	Checked	Unchecked	Checked	Unchecked	Checked	Checked	Checked	1-Yes
C202	1-Male	2-Unmarried	4-Secondary school (9-12)	5-Unemployed	1-Family members (parents, siblings, children)	2-No	5	2-1000-2000	2	2-One	2-Half day	2-No	2-No	2-No		2-No		2-No	1-Yes	1-Yes	2-two-five	2-No		1- Yes	Checked	Checked	Unchecked	Checked	Checked	Unchecked	Checked	Checked	1-Yes
C203	2-Female	1-Married	5-College or more	2-Civil servant other than health worker:	1-Family members (parents, siblings, children)	2-No	3	3-2000-3000	2	3-Two	3-2-3 hours	2-No	2-No	2-No		1-Yes	5-Rarely	2-No	1-Yes	1-Yes	1-once	2-No		1- Yes	Checked	Checked	Unchecked	Checked	Unchecked	Checked	Unchecked	Checked	1-Yes
C204	1-Male	2-Unmarried	5-College or more	7-Other (specify) :	1-Family members (parents, siblings, children)	2-No	2	3-2000-3000	3	4-Three	3-2-3 hours	2-No	2-No	2-No		1-Yes	5-Rarely	2-No	1-Yes	1-Yes	1-once	2-No		1- Yes	Checked	Unchecked	Unchecked	Checked	Unchecked	Unchecked	Unchecked	Checked	1-Yes
C205	1-Male	2-Unmarried	4-Secondary school (9-12)	4-Student	1-Family members (parents, siblings, children)	2-No	5	3-2000-3000	2	3-Two	2-Half day	2-No	2-No	2-No		2-No		2-No	1-Yes	2-No		2-No		1- Yes	Checked	Unchecked	Unchecked	Unchecked	Unchecked	Unchecked	Unchecked	Checked	1-Yes
C206	1-Male	1-Married	4-Secondary school (9-12)	5-Unemployed	1-Family members (parents, siblings, children)	2-No	2	3-2000-3000	1	2-One	3-2-3 hours	2-No	2-No	2-No		1-Yes	5-Rarely	2-No	1-Yes	1-Yes	2-two-five	2-No		1- Yes	Checked	Checked	Unchecked	Checked	Unchecked	Checked	Unchecked	Checked	1-Yes
C207	2-Female	2-Unmarried	5-College or more	4-Student	1-Family members (parents, siblings, children)	2-No	3	3-2000-3000	2	3-Two	3-2-3 hours	2-No	2-No	2-No		2-No		2-No	1-Yes	1-Yes	1-once	2-No		1- Yes	Checked	Checked	Unchecked	Checked	Unchecked	Checked	Checked	Checked	1-Yes
C208	1-Male	2-Unmarried	5-College or more	4-Student	1-Family members (parents, siblings, children)	2-No	3	3-2000-3000	3	4-Three	3-2-3 hours	2-No	2-No	2-No		1-Yes	5-Rarely	2-No	1-Yes	1-Yes	2-two-five	2-No		1- Yes	Checked	Checked	Unchecked	Checked	Unchecked	Unchecked	Unchecked	Checked	1-Yes
C209	2-Female	1-Married	4-Secondary school (9-12)	5-Unemployed	1-Family members (parents, siblings, children)	2-No	5	2-1000-2000	2	2-One	1-Whole day	2-No	2-No	2-No		2-No		2-No	2-No	2-No		2-No		2-No	Checked	Unchecked	Unchecked	Unchecked	Unchecked	Unchecked	Unchecked	Checked	1-Yes
C210	1-Male	1-Married	3-Elementary (1-8)	3-Merchant	1-Family members (parents, siblings, children)	1-Yes	3	2-1000-2000	1	2-One	3-2-3 hours	2-No	2-No	2-No		1-Yes	5-Rarely	1-Yes	1-Yes	1-Yes	2-two-five	2-No		1- Yes	Checked	Unchecked	Unchecked	Checked	Unchecked	Unchecked	Unchecked	Checked	1-Yes
C211	1-Male	1-Married	3-Elementary (1-8)	3-Merchant	1-Family members (parents, siblings, children)	2-No	2	3-2000-3000	2	2-One	2-Half day	2-No	2-No	2-No		2-No		2-No	2-No	1-Yes	2-two-five	2-No		1- Yes	Checked	Unchecked	Unchecked	Checked	Unchecked	Unchecked	Unchecked	Checked	1-Yes
C212	2-Female	1-Married	3-Elementary (1-8)	6-Housewife	1-Family members (parents, siblings, children)	2-No	3	3-2000-3000	2	3-Two	2-Half day	2-No	2-No	2-No		2-No		2-No	2-No	1-Yes	2-two-five	2-No		1- Yes	Checked	Unchecked	Unchecked	Checked	Checked	Checked	Unchecked	Checked	1-Yes
C213	1-Male	1-Married	5-College or more	2-Civil servant other than health worker:	1-Family members (parents, siblings, children)	2-No	1	3-2000-3000	1	2-One	2-Half day	2-No	2-No	2-No		2-No		2-No	2-No	2-No		2-No		1- Yes	Checked	Unchecked	Unchecked	Unchecked	Unchecked	Unchecked	Unchecked	Checked	1-Yes
C214	1-Male	1-Married	2-Read and write local language	3-Merchant	1-Family members (parents, siblings, children)	2-No	4	2-1000-2000	2	3-Two	2-Half day	2-No	2-No	2-No		2-No		1-Yes	2-No	1-Yes	3-Above five	2-No		1- Yes	Checked	Unchecked	Unchecked	Unchecked	Unchecked	Unchecked	Unchecked	Checked	1-Yes
C215	2-Female	2-Unmarried	3-Elementary (1-8)	4-Student	1-Family members (parents, siblings, children)	2-No	7	3-2000-3000	3	4-Three	1-Whole day	2-No	2-No	2-No		2-No		1-Yes	2-No	1-Yes	2-two-five	2-No		2-No	Unchecked	Unchecked	Unchecked	Unchecked	Unchecked	Unchecked	Unchecked	Unchecked	2-No
C216	1-Male	1-Married	4-Secondary school (9-12)	2-Civil servant other than health worker:	1-Family members (parents, siblings, children)	1-Yes	6	3-2000-3000	5	5-More than three	1-Whole day	2-No	2-No	2-No		2-No		1-Yes	2-No	1-Yes	2-two-five	2-No		1- Yes	Checked	Unchecked	Checked	Unchecked	Unchecked	Unchecked	Unchecked	Checked	1-Yes
C217	2-Female	2-Unmarried	5-College or more	7-Other (specify) :	1-Family members (parents, siblings, children)	2-No	1	2-1000-2000	1	2-One	4-Never	2-No	2-No	2-No		2-No		1-Yes	2-No	1-Yes	2-two-five	2-No		1- Yes	Checked	Checked	Unchecked	Unchecked	Unchecked	Unchecked	Unchecked	Checked	1-Yes
C218	1-Male	2-Unmarried	4-Secondary school (9-12)	7-Other (specify) :	1-Family members (parents, siblings, children)	2-No	2	2-1000-2000	2	1-No window		2-No	1-Yes	2-No		2-No		2-No	2-No	1-Yes	2-two-five	2-No		1- Yes	Checked	Checked	Checked	Checked	Checked	Checked	Checked	Checked	1-Yes
C219	1-Male	1-Married	4-Secondary school (9-12)	3-Merchant	1-Family members (parents, siblings, children)	2-No	4	3-2000-3000	2	3-Two	2-Half day	2-No	2-No	2-No		2-No		2-No	2-No	2-No		2-No		1- Yes	Checked	Unchecked	Unchecked	Unchecked	Unchecked	Unchecked	Unchecked	Checked	1-Yes
C220	2-Female	2-Unmarried	4-Secondary school (9-12)	4-Student	1-Family members (parents, siblings, children)	2-No	5	2-1000-2000	3	4-Three	2-Half day	2-No	2-No	2-No		2-No		2-No	1-Yes	1-Yes	1-once	2-No		1- Yes	Checked	Unchecked	Unchecked	Unchecked	Unchecked	Unchecked	Unchecked	Checked	1-Yes
C221	2-Female	2-Unmarried	5-College or more	1-Health worker	2-Alone	2-No	1	3-2000-3000	1	2-One	3-2-3 hours	2-No		2-No		2-No		2-No	1-Yes	1-Yes	3-Above five	2-No		1- Yes	Checked	Checked	Checked	Checked	Checked	Checked	Checked	Checked	1-Yes
C222	1-Male	4-Divorced	3-Elementary (1-8)	1-Health worker	1-Family members (parents, siblings, children)	2-No	4	2-1000-2000	2	3-Two	2-Half day	2-No	2-No	2-No		2-No		2-No	2-No	2-No		2-No		1- Yes	Checked	Unchecked	Unchecked	Checked	Checked	Unchecked	Unchecked	Checked	1-Yes
C223	1-Male	1-Married	5-College or more	3-Merchant	1-Family members (parents, siblings, children)	2-No	6	3-2000-3000	3	3-Two	1-Whole day	2-No		2-No		1-Yes	5-Rarely	2-No	2-No	1-Yes	2-two-five	2-No		1- Yes	Checked	Checked	Unchecked	Checked	Unchecked	Unchecked	Unchecked	Checked	1-Yes
C224	2-Female	1-Married	4-Secondary school (9-12)	6-Housewife	1-Family members (parents, siblings, children)	2-No	4	2-1000-2000	3	3-Two	1-Whole day	2-No	2-No	2-No		1-Yes	5-Rarely	2-No	2-No	1-Yes	2-two-five	2-No		1- Yes	Checked	Checked	Unchecked	Checked	Checked	Checked	Unchecked	Checked	1-Yes
C225	2-Female	1-Married	4-Secondary school (9-12)	3-Merchant	1-Family members (parents, siblings, children)	2-No	4	3-2000-3000	3	4-Three	1-Whole day	2-No	2-No	2-No		2-No		2-No	1-Yes	1-Yes	1-once	2-No		1- Yes	Checked	Unchecked	Unchecked	Checked	Unchecked	Checked	Unchecked	Checked	1-Yes
C226	1-Male	1-Married	2-Read and write local language	5-Unemployed	1-Family members (parents, siblings, children)	2-No	3	1-<1000	1	2-One	1-Whole day	2-No	2-No	2-No		2-No		2-No	1-Yes	1-Yes	2-two-five	2-No		2-No	Checked	Unchecked	Unchecked	Unchecked	Unchecked	Unchecked	Unchecked	Checked	1-Yes
C227	2-Female	2-Unmarried	4-Secondary school (9-12)	3-Merchant	1-Family members (parents, siblings, children)	2-No	5	2-1000-2000	2	3-Two	1-Whole day	2-No	2-No	2-No		2-No		2-No	1-Yes	1-Yes	1-once	2-No		1- Yes	Checked	Unchecked	Unchecked	Unchecked	Unchecked	Unchecked	Unchecked	Checked	1-Yes
C228	2-Female	2-Unmarried	4-Secondary school (9-12)	1-Health worker	1-Family members (parents, siblings, children)	2-No	7	2-1000-2000	1	2-One	2-Half day	2-No	2-No	2-No		2-No		2-No	1-Yes	1-Yes	1-once	2-No		1- Yes	Checked	Unchecked	Unchecked	Checked	Unchecked	Unchecked	Unchecked	Checked	1-Yes
C229	1-Male	2-Unmarried	4-Secondary school (9-12)	3-Merchant	1-Family members (parents, siblings, children)	2-No	5	3-2000-3000	1	2-One	1-Whole day	2-No	2-No	2-No		2-No		2-No	2-No	1-Yes	1-once	2-No		1- Yes	Checked	Unchecked	Unchecked	Checked	Unchecked	Unchecked	Unchecked	Checked	1-Yes
C230	1-Male	2-Unmarried	3-Elementary (1-8)	5-Unemployed	1-Family members (parents, siblings, children)	1-Yes	7	3-2000-3000	6	5-More than three	1-Whole day	1- Yes	2-No	2-No		2-No		2-No	2-No	1-Yes	3-Above five	2-No		1- Yes	Checked	Unchecked	Unchecked	Unchecked	Checked	Unchecked	Unchecked	Checked	1-Yes
C231	1-Male	1-Married	4-Secondary school (9-12)	2-Civil servant other than health worker:	1-Family members (parents, siblings, children)	1-Yes	10	3-2000-3000	1	2-One	2-Half day	2-No	2-No	2-No		2-No		1-Yes	2-No	2-No		2-No		1- Yes	Checked	Checked	Unchecked	Unchecked	Unchecked	Unchecked	Unchecked	Checked	1-Yes
C232	2-Female	1-Married	3-Elementary (1-8)	4-Student	1-Family members (parents, siblings, children)	2-No	3	3-2000-3000	1	2-One	2-Half day	1- Yes	2-No	2-No		2-No		2-No	1-Yes	1-Yes	1-once	2-No		1- Yes	Checked	Unchecked	Unchecked	Checked	Unchecked	Unchecked	Unchecked	Checked	1-Yes
C233	1-Male	1-Married	4-Secondary school (9-12)	2-Civil servant other than health worker:	1-Family members (parents, siblings, children)	2-No	3	2-1000-2000	1	1-No window		2-No	2-No	2-No		2-No		2-No	2-No	1-Yes	2-two-five	2-No		1- Yes	Checked	Unchecked	Unchecked	Checked	Unchecked	Checked	Unchecked	Checked	1-Yes
C234	2-Female	1-Married	5-College or more	6-Housewife	1-Family members (parents, siblings, children)	2-No	6	3-2000-3000	5	5-More than three	4-Never	2-No	2-No	2-No		2-No		2-No	1-Yes	1-Yes	2-two-five	2-No		1- Yes	Checked	Unchecked	Unchecked	Unchecked	Unchecked	Unchecked	Unchecked	Checked	1-Yes
C235	1-Male	2-Unmarried	2-Read and write local language	5-Unemployed	1-Family members (parents, siblings, children)	1-Yes	4	1-<1000	2	3-Two	2-Half day	2-No	2-No	2-No		2-No		2-No	2-No	1-Yes	1-once	2-No		1- Yes	Checked	Unchecked	Unchecked	Unchecked	Unchecked	Unchecked	Unchecked	Checked	1-Yes
C236	2-Female	1-Married	4-Secondary school (9-12)	2-Civil servant other than health worker:	1-Family members (parents, siblings, children)	2-No	2	3-2000-3000	2	3-Two	2-Half day	2-No	2-No	2-No		1-Yes	5-Rarely	2-No	2-No	2-No		2-No		1- Yes	Checked	Unchecked	Checked	Checked	Checked	Unchecked	Unchecked	Checked	1-Yes
C237	1-Male	1-Married	3-Elementary (1-8)	3-Merchant	1-Family members (parents, siblings, children)	2-No	4	3-2000-3000	2	3-Two	2-Half day	2-No	2-No	2-No		1-Yes	5-Rarely	2-No	1-Yes	1-Yes	2-two-five	2-No		1- Yes	Checked	Unchecked	Checked	Unchecked	Unchecked	Unchecked	Unchecked	Checked	1-Yes
C238	1-Male	2-Unmarried	3-Elementary (1-8)	7-Other (specify) :	1-Family members (parents, siblings, children)	2-No	4	3-2000-3000	2	3-Two	2-Half day	2-No	2-No	2-No		1-Yes	5-Rarely	2-No	2-No	1-Yes	2-two-five	2-No		1- Yes	Checked	Unchecked	Unchecked	Unchecked	Unchecked	Unchecked	Unchecked	Checked	1-Yes
C239	2-Female	2-Unmarried	4-Secondary school (9-12)	2-Civil servant other than health worker:	1-Family members (parents, siblings, children)	1-Yes	3	3-2000-3000	1	2-One	1-Whole day	2-No		2-No		2-No		2-No	2-No	2-No		2-No		1- Yes	Checked	Checked	Checked	Checked	Unchecked	Checked	Checked	Checked	1-Yes
C240	1-Male	4-Divorced	4-Secondary school (9-12)	7-Other (specify) :	1-Family members (parents, siblings, children)	1-Yes	7	3-2000-3000	1	2-One	2-Half day	2-No	2-No	2-No		1-Yes	5-Rarely	2-No	2-No	1-Yes	2-two-five	2-No		1- Yes	Checked	Checked	Unchecked	Checked	Unchecked	Checked	Checked	Checked	1-Yes
C241	2-Female	2-Unmarried	4-Secondary school (9-12)	6-Housewife	1-Family members (parents, siblings, children)	1-Yes	4	2-1000-2000	2	3-Two	2-Half day	2-No	2-No	2-No		1-Yes	5-Rarely	2-No	2-No	1-Yes	2-two-five	2-No		1- Yes	Checked	Checked	Checked	Checked	Checked	Checked	Checked	Checked	1-Yes
C242	2-Female	1-Married	5-College or more	3-Merchant	1-Family members (parents, siblings, children)	2-No	2	1-<1000	3	5-More than three		2-No	2-No	2-No		2-No		2-No	1-Yes	2-No		2-No		1- Yes	Unchecked	Unchecked	Unchecked	Unchecked	Unchecked	Unchecked	Unchecked	Checked	1-Yes
C243	1-Male	2-Unmarried	4-Secondary school (9-12)	7-Other (specify) :		2-No	2	3-2000-3000	1	2-One	2-Half day	1- Yes	2-No	2-No		1-Yes	5-Rarely	2-No	2-No	2-No		2-No		1- Yes	Checked	Checked	Checked	Checked	Checked	Checked	Unchecked	Checked	1-Yes
C244	2-Female	1-Married	1-Illiterate	5-Unemployed	1-Family members (parents, siblings, children)	1-Yes	5	1-<1000	1	2-One	1-Whole day	2-No	2-No	2-No		2-No		2-No	2-No	2-No		2-No		2-No	Unchecked	Unchecked	Unchecked	Unchecked	Unchecked	Unchecked	Unchecked	Checked	2-No
C245	2-Female	1-Married	5-College or more	2-Civil servant other than health worker:	1-Family members (parents, siblings, children)	2-No	7	3-2000-3000	1	1-No window		2-No		2-No		2-No		2-No	1-Yes	1-Yes	1-once	2-No		1- Yes	Checked	Checked	Checked	Checked	Checked	Checked	Checked	Checked	1-Yes
C246	1-Male	2-Unmarried	4-Secondary school (9-12)	4-Student	1-Family members (parents, siblings, children)	2-No	4	3-2000-3000	2	3-Two	3-2-3 hours	2-No		2-No		1-Yes	2-Twice per week	2-No	1-Yes	1-Yes	2-two-five	2-No		1- Yes	Checked	Unchecked	Unchecked	Checked	Unchecked	Checked	Unchecked	Checked	1-Yes
C247	1-Male	1-Married	3-Elementary (1-8)	2-Civil servant other than health worker:	1-Family members (parents, siblings, children)	2-No	5	3-2000-3000	3	3-Two	2-Half day	2-No	2-No	1-Yes	6-10	1-Yes	5-Rarely	2-No	2-No	1-Yes	2-two-five	2-No		1- Yes	Checked	Checked	Checked	Checked	Unchecked	Unchecked	Checked	Checked	1-Yes
C248	2-Female	2-Unmarried	4-Secondary school (9-12)	4-Student	1-Family members (parents, siblings, children)	2-No	4	3-2000-3000	3	4-Three	3-2-3 hours	2-No		2-No		1-Yes	5-Rarely	2-No	1-Yes	1-Yes	1-once	2-No		1- Yes	Checked	Unchecked	Unchecked	Checked	Unchecked	Checked	Checked	Checked	1-Yes
C249	1-Male	1-Married	5-College or more	7-Other (specify) :	1-Family members (parents, siblings, children)	2-No	5	3-2000-3000	3	4-Three	3-2-3 hours	1- Yes	2-No	2-No		1-Yes	3-on average once per week	2-No	2-No	1-Yes	1-once	2-No		1- Yes	Checked	Checked	Checked	Checked	Unchecked	Unchecked	Checked	Checked	1-Yes
C250	2-Female	2-Unmarried	4-Secondary school (9-12)	7-Other (specify) :		2-No	3	1-<1000	3	1-No window		2-No	2-No	2-No		2-No		2-No	1-Yes	2-No		2-No		1- Yes	Checked	Unchecked	Unchecked	Unchecked	Unchecked	Unchecked	Unchecked	Checked	1-Yes
C251	2-Female	1-Married	1-Illiterate	6-Housewife	1-Family members (parents, siblings, children)	2-No	6	3-2000-3000	2	3-Two	1-Whole day	2-No	2-No	2-No		2-No		1-Yes	2-No	1-Yes	3-Above five	2-No		1- Yes	Checked	Unchecked	Unchecked	Unchecked	Unchecked	Unchecked	Checked	Checked	1-Yes
C252	1-Male	2-Unmarried	5-College or more	2-Civil servant other than health worker:	1-Family members (parents, siblings, children)	2-No	4	3-2000-3000	2	3-Two	2-Half day	2-No	2-No	2-No		1-Yes	5-Rarely	2-No	1-Yes	2-No		2-No		1- Yes	Checked	Unchecked	Unchecked	Unchecked	Unchecked	Unchecked	Unchecked	Checked	1-Yes
C253	2-Female	2-Unmarried	4-Secondary school (9-12)	4-Student	1-Family members (parents, siblings, children)	2-No	5	3-2000-3000	2	3-Two	3-2-3 hours	2-No	2-No	2-No		2-No		2-No	1-Yes	2-No		2-No		1- Yes	Checked	Unchecked	Unchecked	Unchecked	Unchecked	Unchecked	Unchecked	Checked	1-Yes
C254	2-Female	2-Unmarried	5-College or more	4-Student	1-Family members (parents, siblings, children)	2-No	3	3-2000-3000	1	2-One	3-2-3 hours	2-No	2-No	2-No		2-No		2-No	1-Yes	1-Yes	1-once	2-No		1- Yes	Checked	Unchecked	Unchecked	Unchecked	Unchecked	Unchecked	Unchecked	Checked	1-Yes
C255	1-Male	2-Unmarried	4-Secondary school (9-12)	4-Student	1-Family members (parents, siblings, children)	2-No	7	3-2000-3000	3	4-Three	3-2-3 hours	2-No	2-No	2-No		2-No		2-No	1-Yes	2-No		2-No		1- Yes	Checked	Checked	Unchecked	Unchecked	Unchecked	Unchecked	Unchecked	Checked	1-Yes
C256	1-Male	1-Married	5-College or more	3-Merchant	1-Family members (parents, siblings, children)	2-No	4	3-2000-3000	2	3-Two		2-No	2-No	2-No		1-Yes	5-Rarely	1-Yes	2-No	1-Yes	2-two-five	2-No		1- Yes	Checked	Unchecked	Unchecked	Unchecked	Unchecked	Unchecked	Unchecked	Checked	1-Yes
C257	1-Male	1-Married	4-Secondary school (9-12)	3-Merchant	1-Family members (parents, siblings, children)	2-No	4	3-2000-3000	3	3-Two	3-2-3 hours	2-No	2-No	2-No		1-Yes	5-Rarely	2-No	2-No	2-No		2-No		1- Yes	Checked	Unchecked	Unchecked	Unchecked	Unchecked	Unchecked	Checked	Checked	1-Yes
C258	1-Male	1-Married	5-College or more	2-Civil servant other than health worker:	1-Family members (parents, siblings, children)	2-No	4	3-2000-3000	4	4-Three	2-Half day	2-No	2-No	2-No		2-No		2-No	2-No	2-No		2-No		1- Yes	Checked	Checked	Checked	Unchecked	Unchecked	Unchecked	Unchecked	Checked	1-Yes
C259	1-Male	2-Unmarried	3-Elementary (1-8)	3-Merchant	1-Family members (parents, siblings, children)	2-No	3	3-2000-3000	1	2-One	4-Never	2-No	2-No	2-No		1-Yes	3-on average once per week	2-No	2-No	1-Yes	1-once	2-No		1- Yes	Checked	Unchecked	Unchecked	Unchecked	Unchecked	Unchecked	Unchecked	Unchecked	1-Yes
C260	2-Female	2-Unmarried	4-Secondary school (9-12)	4-Student	1-Family members (parents, siblings, children)	2-No	8	3-2000-3000	1	2-One	2-Half day	2-No	2-No	2-No		2-No		2-No	1-Yes	1-Yes	1-once	2-No		1- Yes	Checked	Unchecked	Unchecked	Unchecked	Unchecked	Unchecked	Unchecked	Checked	1-Yes
C261	2-Female	2-Unmarried	5-College or more	2-Civil servant other than health worker:	1-Family members (parents, siblings, children)	2-No	2	3-2000-3000	1	1-No window	3-2-3 hours	2-No	2-No	2-No		2-No		2-No	2-No	2-No		1-Yes	15	1- Yes	Unchecked	Unchecked	Unchecked	Unchecked	Unchecked	Checked	Unchecked	Checked	1-Yes
