# Supplementary material for: Risk factors for tuberculosis: A case–control study in Addis Ababa, Ethiopia
Source: PLoS One. 2019 Apr 2;14(4):e0214235. doi: 10.1371/journal.pone.0214235 (PMC6445425; doi:10.1371/journal.pone.0214235)
Supplement: S2 File — (ZIP) [file pone.0214235.s002.zip]

Archive with 5 entries (4 files):
- Questionnaire Plos one/
- Questionnaire Plos one/English questionnaire- TB risk   factors-Control.docx
- Questionnaire Plos one/English questionnaire-TB risk   factor-cases.docx
- Questionnaire Plos one/Questionnaire Amaharic -TB risk   factor-cases.docx
- Questionnaire Plos one/Questionnaire Amaharic -TB risk   factors-controls.docx
